# Supplementary material for: Plasma or Serum? A Pilot Evaluation of Matrix Selection for Integrated Metabolomics and Exposomics of Clinical Samples
Source: Toxics. 2026 Jun 6;14(6):494. doi: 10.3390/toxics14060494 (PMC13307841; doi:10.3390/toxics14060494)
Supplement: Supplementary file 1 [file toxics-14-00494-s001.zip]

Archive with 1 entries (1 files):
- toxics-4291732-supplementary.xlsx
