# Supplementary material for: Plasma or Serum? A Pilot Evaluation of Matrix Selection for Integrated Metabolomics and Exposomics of Clinical Samples
Source: Toxics. 2026 Jun 6;14(6):494. doi: 10.3390/toxics14060494 (PMC13307841; doi:10.3390/toxics14060494)
Supplement: Supplementary file 1 [file toxics-14-00494-s001.zip › toxics-4291732-supplementary.xlsx]

## Sheet: S1 Gradient elution programs 
Method 1 Waters BEH Amide column
Time (min)	A% 100% H2O 25 mM CH3COONH4 + 25mM NH4OH	B% ACN
0	5	95
0.5	5	95
7	35	65
8	60	40
9	60	40
9.1	5	95
12	5	95
Method 1 Phenomenex Kinetex C18 column
Time (min)	A% 100% H2O + 0.01% Acetic Acid	B% IPA: ACN (1:1)
0	99	1
1	99	1
8	1	99
9	1	99
9.1	99	1
12	99	1
Method 2 Agilent EclipsePlus C18 column
Time (min)	A% 100% H2O + 5mM NH4Ac	B% 100% MeOH + 5mM NH4Ac
0	0.9	0.1
0.2	0.9	0.1
5	0.4	0.6
15	0	1
26	0	1

## Sheet: S2 ISTDs and QCs
RPLC ESI+ (method 1)					RPLC ESI- (method 1)
Label	File	Mass	RT	Area	Label	File	Mass	RT (min)	Area
ISTD L-Isoleucine-13C6; C5 [13C] H13 N O2; 4.239	UC201Plasma_HILIC_POS_MS1.d	132.098	4.239	118883	ISTD L-Isoleucine-13C6; C5 [13C] H13 N O2; 4.501	UC201Plasma_HILIC_NEG_MS1.d	132.099	4.501	547458
ISTD L-Isoleucine-13C6; C5 [13C] H13 N O2; 4.377	UC201Serum_HILIC_POS_MS1.d	132.098	4.377	81695	ISTD L-Isoleucine-13C6; C5 [13C] H13 N O2; 4.570	UC201Serum_HILIC_NEG_MS1.d	132.099	4.57	470270
ISTD L-Isoleucine-13C6; C5 [13C] H13 N O2; 4.230	UC205Plasma_HILIC_POS_MS1.d	132.097	4.23	80638	ISTD L-Isoleucine-13C6; C5 [13C] H13 N O2; 4.517	UC205Plasma_HILIC_NEG_MS1.d	132.099	4.517	516810
ISTD L-Isoleucine-13C6; C5 [13C] H13 N O2; 4.237	UC205Serum_HILIC_POS_MS1.d	132.098	4.237	89289	ISTD L-Isoleucine-13C6; C5 [13C] H13 N O2; 4.558	UC205Serum_HILIC_NEG_MS1.d	132.099	4.558	572570
ISTD L-Isoleucine-13C6; C5 [13C] H13 N O2; 4.232	UC50Plasma_HILIC_POS_MS1.d	132.097	4.232	85776	ISTD L-Isoleucine-13C6; C5 [13C] H13 N O2; 4.661	UC50Plasma_HILIC_NEG_MS1.d	132.098	4.661	572155
ISTD L-Isoleucine-13C6; C5 [13C] H13 N O2; 4.399	UC50Serum_HILIC_POS_MS1.d	132.098	4.399	87865	ISTD L-Isoleucine-13C6; C5 [13C] H13 N O2; 4.553	UC50Serum_HILIC_NEG_MS1.d	132.1	4.553	513293
ISTD L-Isoleucine-13C6; C5 [13C] H13 N O2; 4.218	UC591Plasma_HILIC_POS_MS1.d	132.098	4.218	102837	ISTD L-Isoleucine-13C6; C5 [13C] H13 N O2; 4.525	UC591Plasma_HILIC_NEG_MS1.d	132.097	4.525	699447
ISTD L-Isoleucine-13C6; C5 [13C] H13 N O2; 4.241	UC591Serum_HILIC_POS_MS1.d	132.098	4.241	98073	ISTD L-Isoleucine-13C6; C5 [13C] H13 N O2; 4.550	UC591Serum_HILIC_NEG_MS1.d	132.099	4.55	784035
ISTD L-Isoleucine-13C6; C5 [13C] H13 N O2; 4.217	UC759Plasma_HILIC_POS_MS1.d	132.098	4.217	114781	ISTD L-Isoleucine-13C6; C5 [13C] H13 N O2; 4.523	UC759Plasma_HILIC_NEG_MS1.d	132.099	4.523	849990
ISTD L-Isoleucine-13C6; C5 [13C] H13 N O2; 4.234	UC759Serum_HILIC_POS_MS1.d	132.098	4.234	125420	ISTD L-Isoleucine-13C6; C5 [13C] H13 N O2; 4.546	UC759Serum_HILIC_NEG_MS1.d	132.098	4.546	625255
RSD		1.75007e-06	0.06688	0.165242	RSD		5.7988e-06	0.0442874	0.202873
Label	File	Mass	RT	Area	Label	File	Mass	RT (min)	Area
QC 4-Pyridoxic acid; C8 H9 N O4; 0.681	METABOLITE_QCr2_HILIC_POS_MS1.d	183.054	0.681	1227593	QC 3-Methoxy-4-Hydroxyphenylglycol Sulfate; C9 H12 O8 S; 0.825	METABOLITE_QCr2_HILIC_NEG_MS1.d	280.028	0.825	2442470
QC 4-Pyridoxic acid; C8 H9 N O4; 0.692	METABOLITE_QCr1_HILIC_POS_MS1.d	183.053	0.692	1184322	QC 3-Methoxy-4-Hydroxyphenylglycol Sulfate; C9 H12 O8 S; 0.860	METABOLITE_QCr1_HILIC_NEG_MS1.d	280.025	0.86	2254610
RSD / RT difference		7.72569e-07	0.011	0.0253717	RSD / RT difference		7.0704e-06	0.035	0.0565616
QC 3'-O-methyladenosine; C11 H15 N5 O4; 1.828	METABOLITE_QCr2_HILIC_POS_MS1.d	281.113	1.828	1901493	QC UDP-D-glucuronate; C15 H22 N2 O18 P2; 8.070	METABOLITE_QCr2_HILIC_NEG_MS1.d	580.022	8.07	7824494
QC 3'-O-methyladenosine; C11 H15 N5 O4; 1.844	METABOLITE_QCr1_HILIC_POS_MS1.d	281.113	1.844	2006014	QC UDP-D-glucuronate; C15 H22 N2 O18 P2; 8.054	METABOLITE_QCr1_HILIC_NEG_MS1.d	580.044	8.054	7868389
RSD / RT difference		2.51538e-07	0.016	0.0378285	RSD / RT difference		2.63321e-05	0.016	0.00395574
QC Creatinine; C4 H7 N3 O; 2.781	METABOLITE_QCr2_HILIC_POS_MS1.d	113.059	2.781	1461340	QC 1-Methylxanthine; C6 H6 N4 O2; 1.871	METABOLITE_QCr2_HILIC_NEG_MS1.d	166.049	1.871	752350
QC Creatinine; C4 H7 N3 O; 2.797	METABOLITE_QCr1_HILIC_POS_MS1.d	113.059	2.765	1755034	QC 1-Methylxanthine; C6 H6 N4 O2; 1.867	METABOLITE_QCr1_HILIC_NEG_MS1.d	166.043	1.867	578080
RSD / RT difference		0	0.00407995	0.129135	RSD / RT difference		2.34217e-05	0.004	0.185245
QC Guanosine; C10 H13 N5 O5; 4.213	METABOLITE_QCr2_HILIC_POS_MS1.d	283.092	4.213	635246	QC Sebacic acid; C10 H18 O4; 5.475	METABOLITE_QCr2_HILIC_NEG_MS1.d	202.126	5.475	541258
QC Guanosine; C10 H13 N5 O5; 4.241	METABOLITE_QCr1_HILIC_POS_MS1.d	283.092	4.241	682480	QC Sebacic acid; C10 H18 O4; 5.811	METABOLITE_QCr1_HILIC_NEG_MS1.d	202.12	5.811	512136
RSD / RT difference		0	0.028	0.0506926	RSD / RT difference		2.02907e-05	0.336	0.0390972
QC N-Acetylcadaverine; C7 H16 N2 O; 4.852	METABOLITE_QCr1_HILIC_POS_MS1.d	144.126	4.852	1645396	QC 5-Hydroxymethylcytidine; C10 H15 N3 O6; 3.849	METABOLITE_QCr1_HILIC_NEG_MS1.d	273.093	3.849	193543
QC N-Acetylcadaverine; C7 H16 N2 O; 4.857	METABOLITE_QCr2_HILIC_POS_MS1.d	144.126	4.857	1554359	QC 5-Hydroxymethylcytidine; C10 H15 N3 O6; 3.983	METABOLITE_QCr2_HILIC_NEG_MS1.d	273.096	3.983	250082
RSD / RT difference		4.90616e-07	0.005	0.0402361	RSD / RT difference		8.54449e-06	0.134	0.180238
QC dAMP; C10 H14 N5 O6 P; 6.904	METABOLITE_QCr2_HILIC_POS_MS1.d	331.068	6.904	996020	QC Suberic acid; C8 H14 O4; 6.266	METABOLITE_QCr2_HILIC_NEG_MS1.d	174.094	6.266	7634
QC dAMP; C10 H14 N5 O6 P; 6.949	METABOLITE_QCr1_HILIC_POS_MS1.d	331.068	6.949	838279	QC Suberic acid; C8 H14 O4; 6.246	METABOLITE_QCr1_HILIC_NEG_MS1.d	174.089	6.246	1137
RSD / RT difference		2.13583e-07	0.045	0.121616	RSD / RT difference		2.11209e-05	0.02	1.04756
QC gamma-L-Glutamyl-L-glutamic acid; C10 H16 N2 O7; 7.659	METABOLITE_QCr2_HILIC_POS_MS1.d	276.096	7.659	705308	QC N-Acetyl-L-aspartic acid; C6 H9 N O5; 6.643	METABOLITE_QCr2_HILIC_NEG_MS1.d	175.051	6.643	1405460
QC gamma-L-Glutamyl-L-glutamic acid; C10 H16 N2 O7; 7.683	METABOLITE_QCr1_HILIC_POS_MS1.d	276.096	7.683	879940	QC N-Acetyl-L-aspartic acid; C6 H9 N O5; 6.644	METABOLITE_QCr1_HILIC_NEG_MS1.d	175.05	6.644	1458431
RSD / RT difference		2.56109e-07	0.024	0.155791	RSD / RT difference		4.03944e-06	0.001	0.0261575
QC N6,N6,N6-Trimethyl-L-lysine; C9 H20 N2 O2; 8.324	METABOLITE_QCr2_HILIC_POS_MS1.d	188.153	8.324	40886344	QC N-Carbamoyl-L-aspartate; C5 H8 N2 O6; 7.608	METABOLITE_QCr2_HILIC_NEG_MS1.d	192.043	7.608	546467
QC N6,N6,N6-Trimethyl-L-lysine; C9 H20 N2 O2; 8.368	METABOLITE_QCr1_HILIC_POS_MS1.d	188.152	8.368	44546424	QC N-Carbamoyl-L-aspartate; C5 H8 N2 O6; 7.751	METABOLITE_QCr1_HILIC_NEG_MS1.d	192.036	7.751	504481
RSD / RT difference		3.75816e-07	0.044	0.0605872	RSD / RT difference		2.57747e-05	0.143	0.0564987
RPLC ESI+ (method 1)					RPLC ESI- (method 1)
Label	File	Mass	RT	Area	Label	File	Mass	RT (min)	Area
ISTD L-Isoleucine-13C6; C5 [13C] H13 N O2; 1.104	UC201Plasma_RPLC_POS_MS1.d	132.098	1.104	31854	ISTD L-Isoleucine-13C6; C5 [13C] H13 N O2; 4.501	UC201Plasma_RPLC_NEG_MS1.d	132.094	6.151	23556
ISTD L-Isoleucine-13C6; C5 [13C] H13 N O2; 1.023	UC201Serum_RPLC_POS_MS1.d	132.098	1.023	32054	ISTD L-Isoleucine-13C6; C5 [13C] H13 N O2; 4.570	UC201Serum_RPLC_NEG_MS1.d	132.095	6.284	25606
ISTD L-Isoleucine-13C6; C5 [13C] H13 N O2; 1.109	UC205Plasma_RPLC_POS_MS1.d	132.097	1.109	23550	ISTD L-Isoleucine-13C6; C5 [13C] H13 N O2; 4.517	UC205Plasma_RPLC_NEG_MS1.d	132.095	6.064	28946
ISTD L-Isoleucine-13C6; C5 [13C] H13 N O2; 1.098	UC205Serum_RPLC_POS_MS1.d	132.098	1.098	24599	ISTD L-Isoleucine-13C6; C5 [13C] H13 N O2; 4.558	UC205Serum_RPLC_NEG_MS1.d	132.094	6.257	18306
ISTD L-Isoleucine-13C6; C5 [13C] H13 N O2; 1.095	UC50Plasma_RPLC_POS_MS1.d	132.097	1.095	28146	ISTD L-Isoleucine-13C6; C5 [13C] H13 N O2; 4.661	UC50Plasma_RPLC_NEG_MS1.d	132.095	6.142	26696
ISTD L-Isoleucine-13C6; C5 [13C] H13 N O2; 1.094	UC50Serum_RPLC_POS_MS1.d	132.098	1.094	21293	ISTD L-Isoleucine-13C6; C5 [13C] H13 N O2; 4.553	UC50Serum_RPLC_NEG_MS1.d	132.095	6.288	28275
ISTD L-Isoleucine-13C6; C5 [13C] H13 N O2; 1.025	UC591Plasma_RPLC_POS_MS1.d	132.098	1.025	26630	ISTD L-Isoleucine-13C6; C5 [13C] H13 N O2; 4.525	UC591Plasma_RPLC_NEG_MS1.d	132.094	6.07	21279
ISTD L-Isoleucine-13C6; C5 [13C] H13 N O2; 1.086	UC591Serum_RPLC_POS_MS1.d	132.098	1.086	28698	ISTD L-Isoleucine-13C6; C5 [13C] H13 N O2; 4.550	UC591Serum_RPLC_NEG_MS1.d	132.094	6.265	28312
ISTD L-Isoleucine-13C6; C5 [13C] H13 N O2; 1.149	UC759Plasma_RPLC_POS_MS1.d	132.098	1.149	26802	ISTD L-Isoleucine-13C6; C5 [13C] H13 N O2; 4.523	UC759Plasma_RPLC_NEG_MS1.d	132.094	6.304	24334
ISTD L-Isoleucine-13C6; C5 [13C] H13 N O2; 1.004	UC759Serum_RPLC_POS_MS1.d	132.098	1.004	25763	ISTD L-Isoleucine-13C6; C5 [13C] H13 N O2; 4.546	UC759Serum_RPLC_NEG_MS1.d	132.094	6.145	19493
RSD		1.75007e-06	0.0459373	0.126917	RSD		2.74233e-06	0.0926079	0.154844
Label	File	Mass	RT	Area	Label	File	Mass	RT (min)	Area
QC L-Norleucine; C6 H13 N O2; 1.156	METABOLITE_QCr2_RPLC_POS_MS1.d	131.095	1.156	803280	QC L-Norleucine; C6 H9 N3 O3; 1.169	METABOLITE_QCr2_RPLC_NEG_MS1.d	171.06	1.169	65207
QC L-Norleucine; C6 H13 N O2; 1.162	METABOLITE_QCr1_RPLC_POS_MS1.d	131.095	1.162	1046339	QC L-Norleucine; C6 H9 N3 O3; 1.211	METABOLITE_QCr1_RPLC_NEG_MS1.d	171.064	1.211	62750
RSD / RT difference		5.39385e-07	0.006	0.185842	RSD / RT difference		1.3641e-05	0.042	0.0271554
QC 3,7-Dimethyluric acid; C7 H8 N4 O3; 2.672	METABOLITE_QCr2_RPLC_POS_MS1.d	196.06	2.672	10706971	QC 3,7-Dimethyluric acid; C7 H8 N4 O3; 2.663	METABOLITE_QCr2_RPLC_NEG_MS1.d	196.06	2.663	33178858
QC 3,7-Dimethyluric acid; C7 H8 N4 O3; 2.677	METABOLITE_QCr1_RPLC_POS_MS1.d	196.06	2.677	10760517	QC 3,7-Dimethyluric acid; C7 H8 N4 O3; 2.676	METABOLITE_QCr1_RPLC_NEG_MS1.d	196.06	2.676	31114370
RSD / RT difference		3.60659e-07	0.005	0.00352745	RSD / RT difference		3.60658e-07	0.013	0.0454111
QC L-Abrine; C12 H14 N2 O2; 2.954	METABOLITE_QCr2_RPLC_POS_MS1.d	218.106	2.954	1184405	QC L-Abrine; C12 H14 N2 O2; 2.958	METABOLITE_QCr2_RPLC_NEG_MS1.d	218.106	2.958	1012161
QC L-Abrine; C12 H14 N2 O2; 2.960	METABOLITE_QCr1_RPLC_POS_MS1.d	218.106	2.96	1064634	QC L-Abrine; C12 H14 N2 O2; 3.174	METABOLITE_QCr1_RPLC_NEG_MS1.d	218.106	3.174	1246699
RSD / RT difference		3.24204e-07	0.00143478	0.075313	RSD / RT difference		6.48408e-07	0.216	0.146838
QC Kynurenic acid; C10 H7 N O3; 4.180	METABOLITE_QCr2_RPLC_POS_MS1.d	189.043	4.18	529240	QC Kynurenic acid; C10 H7 N O3; 4.105	METABOLITE_QCr2_RPLC_NEG_MS1.d	189.043	4.105	1107760
QC Kynurenic acid; C10 H7 N O3; 4.191	METABOLITE_QCr1_RPLC_POS_MS1.d	189.043	4.191	424557	QC Kynurenic acid; C10 H7 N O3; 4.160	METABOLITE_QCr1_RPLC_NEG_MS1.d	189.043	4.16	1002226
RSD / RT difference		3.74046e-07	0.011	0.155216	RSD / RT difference		0	0.055	0.0707339
QC Liothyronine; C15 H12 I3 N O4; 5.270	METABOLITE_QCr1_RPLC_POS_MS1.d	650.789	5.27	304721	QC Liothyronine; C15 H12 I3 N O4; 5.245	METABOLITE_QCr1_RPLC_NEG_MS1.d	650.789	5.245	58616
QC Liothyronine; C15 H12 I3 N O4; 5.305	METABOLITE_QCr2_RPLC_POS_MS1.d	650.79	5.305	291699	QC Liothyronine; C15 H12 I3 N O4; 5.275	METABOLITE_QCr2_RPLC_NEG_MS1.d	650.789	5.275	63223
RSD / RT difference		6.51922e-07	0.035	0.0308774	RSD / RT difference		1.08654e-07	0.03	0.0534745
QC Flavone; C15 H10 O2; 6.038	METABOLITE_QCr2_RPLC_POS_MS1.d	222.068	6.038	863727	QC Capric acid; C10 H20 O2; 6.865	METABOLITE_QCr2_RPLC_NEG_MS1.d	172.147	6.865	305827
QC Flavone; C15 H10 O2; 6.044	METABOLITE_QCr1_RPLC_POS_MS1.d	222.068	6.044	669527	QC Capric acid; C10 H20 O2; 6.887	METABOLITE_QCr1_RPLC_NEG_MS1.d	172.147	6.887	279732
RSD / RT difference		0	0.006	0.179122	RSD / RT difference		0	0.022	0.0630234
QC 9-cis-Retinoic acid; C20 H28 O2; 3.014	METABOLITE_QCr2_RPLC_POS_MS1.d	300.213	3.014	302583	QC 9-cis-Retinoic acid; C20 H28 O2; 7.807	METABOLITE_QCr2_RPLC_NEG_MS1.d	300.212	7.807	509882
QC 9-cis-Retinoic acid; C20 H28 O2; 3.172	METABOLITE_QCr1_RPLC_POS_MS1.d	300.207	3.172	304841	QC 9-cis-Retinoic acid; C20 H28 O2; 7.893	METABOLITE_QCr1_RPLC_NEG_MS1.d	300.21	7.893	595465
RSD / RT difference		1.36612e-05	0.158	0.00525711	RSD / RT difference		5.41734e-06	0.086	0.109497
QC Vitamin K2; C31 H40 O2; 3.856	METABOLITE_QCr2_RPLC_POS_MS1.d	444.312	3.856	741651	QC Behenic acid; C22 H44 O2; 9.433	METABOLITE_QCr2_RPLC_NEG_MS1.d	340.341	9.433	29700
QC Vitamin K2; C31 H40 O2; 3.883	METABOLITE_QCr1_RPLC_POS_MS1.d	444.312	3.883	556969	QC Behenic acid; C22 H44 O2; 9.489	METABOLITE_QCr1_RPLC_NEG_MS1.d	340.343	9.489	27096
RSD / RT difference		1.59146e-07	0.027	0.201121	RSD / RT difference		3.32422e-06	0.056	0.0648393
RPLC ESI+ (method 2)					RPLC ESI- (method 2)
Label	File	Mass	RT	Area	Label	File	Mass	RT (min)	Area
ISTD Triphenyl phosphate D15; C18 D15 O4 P; 11.457	UC201Plasma_RPLC_POS_MS1.d	341.165	11.457	1817340	ISTD (M2PFOA) Perfluoro-[1,2,3,4-13C4]octanoic acid; C6 [13C]2 H F15 O2; 8.615	UC201Plasma_RPLC_NEG_MS1.d	415.98	8.615	2841877
ISTD Triphenyl phosphate D15; C18 D15 O4 P; 11.478	UC201Serum_RPLC_POS_MS1.d	341.163	11.478	1843757	ISTD (M2PFOA) Perfluoro-[1,2,3,4-13C4]octanoic acid; C6 [13C]2 H F15 O2; 8.661	UC201Serum_RPLC_NEG_MS1.d	415.98	8.661	4675172
ISTD Triphenyl phosphate D15; C18 D15 O4 P; 11.540	UC205Plasma_RPLC_POS_MS1.d	341.164	11.54	1437243	ISTD (M2PFOA) Perfluoro-[1,2,3,4-13C4]octanoic acid; C6 [13C]2 H F15 O2; 8.613	UC205Plasma_RPLC_NEG_MS1.d	415.98	8.613	3992733
ISTD Triphenyl phosphate D15; C18 D15 O4 P; 11.866	UC205Serum_RPLC_POS_MS1.d	341.164	11.866	2195553	ISTD (M2PFOA) Perfluoro-[1,2,3,4-13C4]octanoic acid; C6 [13C]2 H F15 O2; 8.661	UC205Serum_RPLC_NEG_MS1.d	415.98	8.661	4558017
ISTD Triphenyl phosphate D15; C18 D15 O4 P; 11.908	UC50Plasma_RPLC_POS_MS1.d	341.164	11.908	2000328	ISTD (M2PFOA) Perfluoro-[1,2,3,4-13C4]octanoic acid; C6 [13C]2 H F15 O2; 8.566	UC50Plasma_RPLC_NEG_MS1.d	415.98	8.566	4244178
ISTD Triphenyl phosphate D15; C18 D15 O4 P; 11.915	UC50Serum_RPLC_POS_MS1.d	341.164	11.915	2645909	ISTD (M2PFOA) Perfluoro-[1,2,3,4-13C4]octanoic acid; C6 [13C]2 H F15 O2; 8.659	UC50Serum_RPLC_NEG_MS1.d	415.981	8.659	4349993
ISTD Triphenyl phosphate D15; C18 D15 O4 P; 12.002	UC591Plasma_RPLC_POS_MS1.d	341.164	12.002	2273431	ISTD (M2PFOA) Perfluoro-[1,2,3,4-13C4]octanoic acid; C6 [13C]2 H F15 O2; 8.569	UC591Plasma_RPLC_NEG_MS1.d	415.98	8.569	3222802
ISTD Triphenyl phosphate D15; C18 D15 O4 P; 12.002	UC591Serum_RPLC_POS_MS1.d	341.165	12.002	2326883	ISTD (M2PFOA) Perfluoro-[1,2,3,4-13C4]octanoic acid; C6 [13C]2 H F15 O2; 8.661	UC591Serum_RPLC_NEG_MS1.d	415.981	8.661	3433956
ISTD Triphenyl phosphate D15; C18 D15 O4 P; 12.037	UC759Plasma_RPLC_POS_MS1.d	341.164	12.037	2549268	ISTD (M2PFOA) Perfluoro-[1,2,3,4-13C4]octanoic acid; C6 [13C]2 H F15 O2; 8.614	UC759Plasma_RPLC_NEG_MS1.d	415.98	8.614	4825721
ISTD Triphenyl phosphate D15; C18 D15 O4 P; 12.084	UC759Serum_RPLC_POS_MS1.d	341.164	12.084	2457340	ISTD (M2PFOA) Perfluoro-[1,2,3,4-13C4]octanoic acid; C6 [13C]2 H F15 O2; 8.661	UC759Serum_RPLC_NEG_MS1.d	415.98	8.661	4036422
RSD		1.32677e-06	0.242271	0.175231	RSD		4.42543e-07	0.0383435	0.163724
Label	File	Mass	RT	Area	Label	File	Mass	RT (min)	Area
QC Tris(2-chloroisopropyl) phosphate; C9 H18 Cl3 O4 P; 13.670	QC1_RPLC_pos_MS1.d	326	13.67	991122	QC Perfluoro-n-butanoic acid (PFBA); C4 H F7 O2; 3.190	METABOLITE_QCr2_RPLC_NEG_MS1.d	213.988	3.19	352855
QC Tris(2-chloroisopropyl) phosphate; C9 H18 Cl3 O4 P; 13.562	QC2_RPLC_pos_MS1.d	326.012	13.562	974103	QC Perfluoro-n-butanoic acid (PFBA); C4 H F7 O2; 3.211	METABOLITE_QCr1_RPLC_NEG_MS1.d	213.856	3.211	308579
RSD / RT difference		2.49435e-05	0.108	0.0122472	RSD / RT difference		0.00043731	0.021	0.0946666
QC Tris(1,3-dichloro-2-propyl) phosphate; C9 H15 Cl6 O4 P; 11.768	QC1_RPLC_pos_MS1.d	427.882	11.768	4086861	QC Perfluoro-n-pentanoic acid (PFPA); C5 H F9 O2; 5.182	METABOLITE_QCr2_RPLC_NEG_MS1.d	263.983	5.182	736845
QC Tris(1,3-dichloro-2-propyl) phosphate; C9 H15 Cl6 O4 P; 11.677	QC2_RPLC_pos_MS1.d	427.882	11.677	3923075	QC Perfluoro-n-pentanoic acid (PFPA); C5 H F9 O2; 5.176	METABOLITE_QCr1_RPLC_NEG_MS1.d	263.751	5.176	713965
RSD / RT difference		8.26287e-07	0.091	0.0289176	RSD / RT difference		0.000622782	0.006	0.0223029
QC Tripropyl phosphate +NH4; C9 H21 O4 P; 2.358	QC1_RPLC_pos_MS1.d	224.119	2.358	1178679	QC Perfluoro-n-hexanoic acid (PFHxA); C6 H F11 O2; 6.341	METABOLITE_QCr2_RPLC_NEG_MS1.d	313.98	6.341	1109824
QC Tripropyl phosphate +NH4; C9 H21 O4 P; 2.36	QC2_RPLC_pos_MS1.d	224.125	2.36	1064634	QC Perfluoro-n-hexanoic acid (PFHxA); C6 H F11 O2; 6.174	METABOLITE_QCr1_RPLC_NEG_MS1.d	313.855	6.174	1071323
RSD / RT difference		1.95611e-05	0.000599497	0.0718954	RSD / RT difference		0.000282466	0.167	0.0249633
QC Tributyl phosphate; C12 H27 O4 P; 13.021	QC1_RPLC_pos_MS1.d	266.164	13.021	2927556	QC Perfluoro-n-heptanoic acid (PFHpA); C7 H F13 O2; 7.500	METABOLITE_QCr2_RPLC_NEG_MS1.d	363.973	7.5	1616463
QC Tributyl phosphate; C12 H27 O4 P; 13.191	QC2_RPLC_pos_MS1.d	266.163	13.191	2826967	QC Perfluoro-n-heptanoic acid (PFHpA); C7 H F13 O2; 7.260	METABOLITE_QCr1_RPLC_NEG_MS1.d	189.043	7.26	1621795
RSD / RT difference		3.71933e-06	0.17	0.0247204	RSD / RT difference		0.447345	0.24	0.00232859
QC Triphenyl phosphate; C18 H15 O4 P; 12.000	QC1_RPLC_pos_MS1.d	326.069	12	427930	QC Perfluoro-n-octanoic acid (PFOA); C8 H F15 O2; 8.659	METABOLITE_QCr1_RPLC_NEG_MS1.d	413.973	8.659	1877014
QC Triphenyl phosphate; C18 H15 O4 P; 11.935	QC2_RPLC_pos_MS1.d	326.071	11.935	435969	QC Perfluoro-n-octanoic acid (PFOA); C8 H F15 O2; 8.375	METABOLITE_QCr2_RPLC_NEG_MS1.d	413.989	8.375	1809445
RSD / RT difference		3.90343e-06	0.065	0.0131599	RSD / RT difference		2.71582e-05	0.284	0.0259211
QC Triphenyl phosphate D15; C18 D15 O4 P; 11.861	QC1_RPLC_pos_MS1.d	341.163	11.861	2173604	QC Perfluoro-n-nonanoic acid (PFNA); C9 H F17 O2; 9.818	METABOLITE_QCr2_RPLC_NEG_MS1.d	463.97	9.818	1954404
QC Triphenyl phosphate D15; C18 D15 O4 P; 11.604	QC2_RPLC_pos_MS1.d	341.153	11.604	2079815	QC Perfluoro-n-nonanoic acid (PFNA); C9 H F17 O2; 9.887	METABOLITE_QCr1_RPLC_NEG_MS1.d	463.825	9.887	1863965
RSD / RT difference		2.1763e-05	0.257	0.0311838	RSD / RT difference		0.000221477	0.069	0.033496
QC DL-cotinine (methyl-D3); C10 H9 D3 N2 O; 7.782	QC1_RPLC_pos_MS1.d	179.114	7.782	2553163	QC Perfluoro-n-decanoic acid (PFDA); C10 H F19 O2; 10.884	METABOLITE_QCr2_RPLC_NEG_MS1.d	513.967	10.884	2190867
QC DL-cotinine (methyl-D3); C10 H9 D3 N2 O; 7.772	QC2_RPLC_pos_MS1.d	179.106	7.772	3165879	QC Perfluoro-n-decanoic acid (PFDA); C10 H F19 O2; 10.893	METABOLITE_QCr1_RPLC_NEG_MS1.d	513.91	10.893	2227804
RSD / RT difference		3.19779e-05	0.01	0.151513	RSD / RT difference		7.89743e-05	0.009	0.0118218
					QC (M2PFOA) Perfluoro-[1,2,3,4-13C4]octanoic acid; C6 [13C]2 H F15 O2; 9.122	METABOLITE_QCr2_RPLC_NEG_MS1.d	415.98	9.122	2163757
					QC (M2PFOA) Perfluoro-[1,2,3,4-13C4]octanoic acid; C6 [13C]2 H F15 O2; 9.189	METABOLITE_QCr1_RPLC_NEG_MS1.d	415.983	9.189	2106033
					RSD / RT difference		3.73967e-06	0.067	0.019119
					QC (M6PFDA) Perfluoro-n-[1,2,3,4,5,6-13C6]decanoic acid; C4 [13C]6 H F19 O2; 11.348	METABOLITE_QCr2_RPLC_NEG_MS1.d	519.987	11.348	8561629
					QC (M6PFDA) Perfluoro-n-[1,2,3,4,5,6-13C6]decanoic acid; C4 [13C]6 H F19 O2; 11.489	METABOLITE_QCr1_RPLC_NEG_MS1.d	519.983	11.489	8709498
					RSD / RT difference		6.25536e-06	0.141	0.012108

## Sheet: S3 method1_HILIC_pos
peak_name	mz	rt (s)	name	formula	confidence_level	smiles	inchikey	isotope	adduct	total_score	mz_error	rt_error_abs	rt_error_rela	ms2_score	iden_score	iden_type	num_peaks	id_kegg	id_hmdb	id_metacyc	stereo_isomer_id	Frequency in serum (%)	Frequency in plasma (%)
FT0338	175.119	491	Arginine	C6H14N4O2	level1	C(CC(C(=O)O)(N)[H])CNC(=N)N	ODKSFYDXXFIFQN-BYPYZUCNSA-N	[M]	[M+H]+	3.92	0	8.8		0.9918	0.92	MS1+ExpRT+ExpMS2 Match	7	C00062;C00792;C02385	HMDB0000517;HMDB0003416;HMDB0062762;HMDB0251511;HMDB0303361	ARG;CPD-220	C00062;C00792;C02385	100	100
FT0342	175.144	516.7	N6,N6-Dimethyllysine	C8H18N2O2	level1	CN(C)CCCCC(N)C(O)=O	XXEWFEBMSGLYBY-UHFFFAOYSA-N	[M]	[M+H]+	3.85	0.4	16.4		0.9828	0.85	MS1+ExpRT+ExpMS2 Match	1	NA	HMDB0013287	NA	NA	100	100
FT0364	181.072	50.6	1,7-Dimethylxanthine	C7H8N4O2	level1	CN1C=NC2=C1C(=O)N(C(=O)N2)C	QUNWUDVFRNGTCO-UHFFFAOYSA-N	[M]	[M+H]+	3.86	1.3	12.3		0.9676	0.86	MS1+ExpRT+ExpMS2 Match	2	C13747	HMDB0001860	1-7-DIMETHYLXANTHINE	C13747	100	100
FT0368	182.081	291.3	Tyrosine	C9H11NO3	level1	C1=CC(=CC=C1C[C@@H](C(=O)O)N)O	OUYCCCASQSFEME-QMMMGPOBSA-N	[M]	[M+H]+	3.89	0.6	1.3		0.8305	0.89	MS1+ExpRT+ExpMS2 Match	2	C00082;C01536;C06420	HMDB0000158;HMDB0250803	D-TYROSINE;TYR	C00082;C01536;C06420	100	100
FT0374	184.074	479.3	Phosphorylcholine	C5H15NO4P	level1	C[N+](C)(C)CCOP(=O)(O)O	YHHSONZFOIEMCP-UHFFFAOYSA-O	[M]	[M]+	3.82	1	11.7		0.866	0.82	MS1+ExpRT+ExpMS2 Match	1	C00588	HMDB0001565	PHOSPHORYL-CHOLINE	C00588	40	100
FT0376	185.129	67.9	N-[3-(2-oxopyrrolidin-1-yl)propyl]acetamide	C9H16N2O2	level1	CC(=O)NCCCN1CCCC1=O	OAUYENAPBFTAQT-UHFFFAOYSA-N	[M]	[M+H]+	3.92	1.3	0.3		0.8916	0.92	MS1+ExpRT+ExpMS2 Match	4	NA	HMDB0061384	NA	NA	100	100
FT0396	189.16	499.6	N6,N6,N6-Trimethyllysine	C9H20N2O2	level1	C[N+](C)(C)CCCC[C@@H](C(=O)[O-])N	MXNRLFUSFKVQSK-QMMMGPOBSA-N	[M]	[M+H]+	3.89	1.1	11.2		0.9965	0.89	MS1+ExpRT+ExpMS2 Match	2	C03793	HMDB0001325;HMDB0304556	N6N6N6-TRIMETHYL-L-LYSINE	C03793	100	100
FT0413	195.123	54.8	Tetraethylene glycol	C8H18O5	level1	C(COCCOCCOCCO)O	UWHCKJMYHZGTIT-UHFFFAOYSA-N	[M]	[M+H]+	3.92	2.9	3.5		0.9987	0.92	MS1+ExpRT+ExpMS2 Match	1	NA	HMDB0094708	CPD-23030	NA	100	100
FT0453	203.15	469	N,N-Dimethylarginine (ADMA);N,N'-Dimethylarginine (SDMA)	C8H18N4O2;C8H18N4O2	level1	CN(C)C(=NCCC[C@@H](C(=O)O)N)N;CNC(=NC)NCCC[C@@H](C(=O)O)N	YDGMGEXADBMOMJ-LURJTMIESA-N;HVPFXCBJHIIJGS-LURJTMIESA-N	[M];[M]	[M+H]+;[M+H]+	3.93;3.83	0.1;0	6.5;19.9	NA;NA	0.9812;0.9991	0.93;0.83	MS1+ExpRT+ExpMS2 Match;MS1+ExpRT+ExpMS2 Match	3;3	C03626;NA	HMDB0001539;HMDB0003334;HMDB0244994	CPD-596;NA	C03626;NA	100	100
FT0470	207.149	48.6	Monoethylglycinexylidide (MEGX)	C12H18N2O	level1	CC1=CC=CC(C)=C1NC(CNCC)=O	WRMRXPASUROZGT-UHFFFAOYSA-N	[M]	[M+H]+	3.99	0.2	0.8		0.9993	0.99	MS1+ExpRT+ExpMS2 Match	2	C16561	HMDB0060656	NA	C16561	60	100
FT0477	209.092	251.5	Kynurenine	C10H12N2O3	level1	C1=CC=C(C(=C1)C(=O)C[C@@H](C(=O)O)N)N	YGPSJZOEDVAXAB-QMMMGPOBSA-N	[M]	[M+H]+	3.95	0.3	2.4		0.9471	0.95	MS1+ExpRT+ExpMS2 Match	2	C00328;C01718	HMDB0000684;HMDB0250769	CPD-14736	C00328;C01718	100	100
FT0551	229.119	399.6	Prolylhydroxyproline	C10H16N2O4	level1	C1C[C@H](NC1)C(=O)N2C[C@@H](C[C@H]2C(=O)O)O	ONPXCLZMBSJLSP-CSMHCCOUSA-N	[M]	[M+H]+	3.81	1.5	16.2		0.9385	0.81	MS1+ExpRT+ExpMS2 Match	2	NA	HMDB0006695;HMDB0256781	CPD-20360	NA	100	100
FT0564	232.154	251.4	Butyrylcarnitine (C4:0);Isobutyrylcarnitine (C4:0)	C11H21NO4;C11H21NO4	level1	CCCC(=O)O[C@H](CC(=O)[O-])C[N+](C)(C)C;CC(C)C(=O)O[C@H](CC(=O)[O-])C[N+](C)(C)C	QWYFHHGCZUCMBN-SECBINFHSA-N;LRCNOZRCYBNMEP-SECBINFHSA-O	[M];[M]	[M+H]+;[M+H]+	3.96;3.93	0.2;0.2	4.4;8.4	NA;NA	0.9989;0.9993	0.96;0.93	MS1+ExpRT+ExpMS2 Match;MS1+ExpRT+ExpMS2 Match	2;2	C02862;NA	HMDB0000736;HMDB0002013	CPD-19738;NA	C02862;NA	100	100
FT0595	239.149	63.5	Pentaethylene glycol	C10H22O6	level1	C(COCCOCCOCCOCCO)O	JLFNLZLINWHATN-UHFFFAOYSA-N	[M]	[M+H]+	3.95	1.3	2.8		0.9963	0.95	MS1+ExpRT+ExpMS2 Match	1	NA	HMDB0256256	CPD-20410	NA	100	100
FT0626	244.154	243.9	3-Methylcrotonylcarnitine (C5:1);Tiglylcarnitine (C5:1)	C12H21NO4;C12H21NO4	level1	CC(=CC(=O)O[C@H](CC(=O)[O-])C[N+](C)(C)C)C;C/C=C(\C)/C(=O)OC(CC(=O)[O-])C[N+](C)(C)C	KGPNNIOVWVIXOR-SNVBAGLBSA-N;WURBQCVBQNMUQT-RMKNXTFCSA-N	[M];[M]	[M+H]+;[M+H]+	3.95;3.92	0.2;0.2	5.1;8.6	NA;NA	0.9896;0.9974	0.95;0.92	MS1+ExpRT+ExpMS2 Match;MS1+ExpRT+ExpMS2 Match	2;2	NA	HMDB0002366;HMDB0241659	NA	NA	100	100
FT0635	246.169	232.3	Isovalerylcarnitine (C5:0);Valerylcarnitine (C5:0);2-Methylbutyroylcarnitine (C5:0)	C12H23NO4;C12H23NO4;C12H23NO4	level1	CC(C)CC(=O)O[C@H](CC(=O)[O-])C[N+](C)(C)C;CCCCC(=O)O[C@H](CC([O-])=O)C[N+](C)(C)C;CCC(C)C(=O)OC(CC(=O)[O-])C[N+](C)(C)C	IGQBPDJNUXPEMT-SNVBAGLBSA-N;VSNFQQXVMPSASB-SNVBAGLBSA-N;IHCPDBBYTYJYIL-UHFFFAOYSA-N	[M];[M];[M]	[M+H]+;[M+H]+;[M+H]+	3.88;3.88;3.84	3;3;3	8;8.1;13.2	NA;NA;NA	0.9994;0.9991;0.9986	0.88;0.88;0.84	MS1+ExpRT+ExpMS2 Match;MS1+ExpRT+ExpMS2 Match;MS1+ExpRT+ExpMS2 Match	2;2;2	C20826;NA	HMDB0000378;HMDB0000688;HMDB0013128	CPD-25878;CPD-25879;NA	C20826;NA	100	100
FT0641	248.113	388.2	Malonylcarnitine (C3:0,COOH)	C10H17NO6	level1	C[N+](C)(C)C[C@@H](CC(=O)[O-])OC(=O)CC(=O)O	ZGNBLKBZJBJFDG-SSDOTTSWSA-N	[M]	[M+H]+	3.96	1.6	1.1		0.985	0.96	MS1+ExpRT+ExpMS2 Match	1	NA	HMDB0002095	NA	NA	100	100
FT0645	248.149	311.8	3-Hydroxybutyrylcarnitine (C4:0,OH)	C11H21NO5	level1	C[C@@H](O)CC(=O)O[C@@H](CC([O-])=O)C[N+](C)(C)C	UEFRDQSMQXDWTO-BDAKNGLRSA-N	[M]	[M+H]+	3.98	0.9	0.9		0.9968	0.98	MS1+ExpRT+ExpMS2 Match	2	NA	HMDB0013127;HMDB0062735	NA	NA	100	100
FT0686	258.111	374.3	Glycerophosphocholine	C8H20NO6P	level1	C[N+](C)(C)CCOP([O-])(=O)OC[C@H](O)CO	SUHOQUVVVLNYQR-MRVPVSSYSA-N	[M]	[M+H]+	3.85	2.8	9.7		0.961	0.85	MS1+ExpRT+ExpMS2 Match	5	C00670	HMDB0000086;HMDB0252858	L-1-GLYCERO-PHOSPHORYLCHOLINE	C00670	100	100
FT0713	263.137	242.5	Phe-Pro	C14H18N2O3	level1	C1C[C@H](N(C1)C(=O)[C@H](CC2=CC=CC=C2)N)C(=O)O	WEQJQNWXCSUVMA-RYUDHWBXSA-N	[M]	[M+H]+	3.82	9.2	1.3		0.9744	0.82	MS1+ExpRT+ExpMS2 Match	1	NA	HMDB0011177	NA	NA	100	100
FT0774	276.119	425.9	gamma-Glutamylglutamine;Gln-Glu	C10H17N3O6;C10H17N3O6	level1	C(CC(=O)N[C@@H](CCC(=O)N)C(=O)O)[C@@H](C(=O)O)N;C(CC(=O)N)[C@@H](C(=O)N[C@@H](CCC(=O)O)C(=O)O)N	JBFYFLXEJFQWMU-WDSKDSINSA-N;OWOFCNWTMWOOJJ-WDSKDSINSA-N	[M];[M]	[M+H]+;[M+H]+	3.95;3.88	0.4;0.4	2.3;9.3	NA;NA	0.9553;0.9375	0.95;0.88	MS1+ExpRT+ExpMS2 Match;MS1+ExpRT+ExpMS2 Match	1;1	C05283;NA	HMDB0011738;HMDB0028796	NA	C05283;NA	100	100
FT0778	277.216	48.2	Stearidonic acid;9,12-Octadecadiynoic acid	C18H28O2;C18H28O2	level1	CCC(=C(CC(=C(CC(=C(CC(=C(CCCCC(=O)O)[H])[H])[H])[H])[H])[H])[H])[H];CCCCCC#CCC#CCCCCCCCC(=O)O	JIWBIWFOSCKQMA-LTKCOYKYSA-N;KDYILQLPKVZDGB-UHFFFAOYSA-N	[M];[M]	[M+H]+;[M+H]+	3.85;3.85	0.6;0.7	11.7;10.6	NA;NA	0.9059;0.8932	0.85;0.85	MS1+ExpRT+ExpMS2 Match;MS1+ExpRT+ExpMS2 Match	5;5	C16300;NA	HMDB0006547;HMDB0247114;HMDB0247623	CPD-12653;NA	C16300;NA	100	100
FT0789	279.171	160.9	Phe-Leu	C15H22N2O3	level1	CC(C)C[C@@H](C(=O)O)NC(=O)[C@H](CC1=CC=CC=C1)N	RFCVXVPWSPOMFJ-STQMWFEESA-N	[M]	[M+H]+	3.76	4.1	19.7		0.994	0.76	MS1+ExpRT+ExpMS2 Match	1	NA	HMDB0253025	NA	NA	100	60
FT0797	281.248	50	Linoleic acid	C18H32O2	level1	CCCCC/C=C\C/C=C\CCCCCCCC(=O)O	OYHQOLUKZRVURQ-HZJYTTRNSA-N	[M]	[M+H]+	3.83	0	11.2		0.854	0.83	MS1+ExpRT+ExpMS2 Match	5	C01595	HMDB0000673;HMDB0006270;HMDB0247706;HMDB0303241	CPD-8203;LINOLEIC_ACID	C01595	100	100
FT0805	283.175	59.7	Hexaethylene glycol	C12H26O7	level1	C(COCCOCCOCCOCCOCCO)O	IIRDTKBZINWQAW-UHFFFAOYSA-N	[M]	[M+H]+	3.92	1.3	6.4		0.9964	0.92	MS1+ExpRT+ExpMS2 Match	2	NA	HMDB0061822	NA	NA	100	100
FT0817	286.144	36.8	Piperine	C17H19NO3	level1	C1CCN(CC1)C(=O)/C=C/C=C/C2=CC3=C(C=C2)OCO3	MXXWOMGUGJBKIW-YPCIICBESA-N	[M]	[M+H]+	3.89	0.4	4.4		0.8644	0.89	MS1+ExpRT+ExpMS2 Match	3	C03882	HMDB0029377;HMDB0255778	CPD-24797;N-EE-PIPEROYL-PIPERIDINE	C03882	100	100
FT0818	286.202	206.2	Octenoylcarnitine (C8:1)	C15H27NO4	level1	CCCCC/C=C/C(=O)O[C@H](CC(=O)[O-])C[N+](C)(C)C	LOSHAHDSFZXVCT-WTNCMQEWSA-N	[M]	[M+H]+	3.92	0.5	8.4		0.9928	0.92	MS1+ExpRT+ExpMS2 Match	1	NA	HMDB0013324;HMDB0240750	NA	NA	100	100
FT0836	290.16	394.6	Adipoylcarnitine (C6:0,COOH);3-Methylglutarylcarnitine (C6:0,COOH)	C13H23NO6;C13H23NO6	level1	C[N+](C)(C)CC(CC(=O)[O-])OC(=O)CCCCC(=O)O;CC(CC(=O)[O-])CC(=O)OC(CC(=O)O)C[N+](C)(C)C	BSVHAXJKBCWVDA-UHFFFAOYSA-N;HFCPFJNSBPQJDP-UHFFFAOYSA-N	[M];[M]	[M+H]+;[M+H]+	3.89;3.87	1.1;1.1	6.3;12.6	NA;NA	0.9253;0.9882	0.89;0.87	MS1+ExpRT+ExpMS2 Match;MS1+ExpRT+ExpMS2 Match	2;2	NA	HMDB0000552;HMDB0061677;HMDB0304653	NA	NA	100	100
FT0903	304.176	379.3	Pimelylcarnitine (C7:0,COOH)	C14H25NO6	level1	C[N+](C)(C)CC(CC(=O)[O-])OC(=O)CCCCCC(=O)O	NTBUXPPQHCFLOM-UHFFFAOYSA-N	[M]	[M+H]+	3.97	0.3	1.5		0.9747	0.97	MS1+ExpRT+ExpMS2 Match	1	NA	HMDB0013328	NA	NA	100	100
FT0942	312.217	190.4	Decadienoylcarnitine (C10:2)	C17H29NO4	level1	CCCCC/C=C\C=C\C(=O)O[C@H](CC(=O)[O-])C[N+](C)(C)C	URTBCBICNCMCPB-CWUOWYQYSA-N	[M]	[M+H]+	3.85	0.2	16.7		0.992	0.85	MS1+ExpRT+ExpMS2 Match	1	NA	HMDB0013325;HMDB0240751	NA	NA	100	100
FT0966	316.248	184.4	Decanoyllevocarnitine (C10:0)	C17H33NO4	level1	CCCCCCCCCC(=O)O[C@H](CC([O-])=O)C[N+](C)(C)C	LZOSYCMHQXPBFU-OAHLLOKOSA-N	[M]	[M+H]+	3.84	0	18.9		0.995	0.84	MS1+ExpRT+ExpMS2 Match	1	C03299	HMDB0000651	CPD-19741	C03299	100	100
FT0976	318.191	370.7	Suberylcarnitine (C8:0,COOH)	C15H27NO6	level1	C[N+](C)(C)CC(CC(=O)[O-])OC(=O)CCCCCCC(=O)O	YVWVEIPYMGBQPE-UHFFFAOYSA-N	[M]	[M+H]+	3.91	0.1	4.8		0.8982	0.91	MS1+ExpRT+ExpMS2 Match	3	NA	HMDB0241733	NA	NA	100	100
FT1097	344.279	172.2	Lauroylcarnitine (C12:0)	C19H37NO4	level1	CCCCCCCCCCCC(=O)O[C@H](CC(=O)[O-])C[N+](C)(C)C	FUJLYHJROOYKRA-QGZVFWFLSA-N	[M]	[M+H]+	3.8	0.2	24		0.9974	0.8	MS1+ExpRT+ExpMS2 Match	3	NA	HMDB0002250	CPD-19743	NA	100	100
FT1130	352.166	159.9	Phe-Trp	C20H21N3O3	level1	N[C@@H](CC1=CC=CC=C1)C(=O)N[C@@H](CC1=CNC2=CC=CC=C12)C(O)=O	JMCOUWKXLXDERB-WMZOPIPTSA-N	[M]	[M+H]+	3.77	0.6	24.5		0.9626	0.77	MS1+ExpRT+ExpMS2 Match	1	NA	HMDB0029006	NA	NA	100	40
FT1199	367.209	291.1	20-carboxy Leukotriene B4	C20H30O6	level1	C(CCC(=O)O)C/C=C\C[C@H](/C=C/C=C/C=C\[C@H](CCCC(=O)O)O)O	SXWGPVJGNOLNHT-VFLUTPEKSA-N	[M]	[M+H]+	3.69	6.1	15.3		0.8289	0.69	MS1+ExpRT+ExpMS2 Match	1	C05950	HMDB0006059;HMDB0245560	CPD-24732	C05950	100	100
FT1201	367.336	44.1	Zymosterol;Desmosterol	C27H44O;C27H44O	level1	CC(C)=CCCC(C)(C1(CCC2(C=3CCC4(CC(CCC4(C)C3CCC12C)(O)[H])[H])[H])[H])[H];C[C@H](CCC=C(C)C)[C@H]1CC[C@@H]2[C@@]1(CC[C@H]3[C@H]2CC=C4[C@@]3(CC[C@@H](C4)O)C)C	CGSJXLIKVBJVRY-XTGBIJOFSA-N;AVSXSVCZWQODGV-DPAQBDIFSA-N	[M];[M]	[M-H2O+H]+;[M-H2O+H]+	3.82;3.77	1.1;1.1	9.3;15.1	NA;NA	0.829;0.8302	0.82;0.77	MS1+ExpRT+ExpMS2 Match;MS1+ExpRT+ExpMS2 Match	3;3	C01802;C05437	HMDB0002719;HMDB0006271;HMDB0302890	DESMOSTEROL-CPD;ZYMOSTEROL	C01802;C05437	100	100
FT1205	368.279	168.8	Tetradecadienoylcarnitine (C14:2)	C21H37NO4	level1	CCCCC/C=C\C/C=C\CCCC(=O)OC(CC(=O)[O-])C[N+](C)(C)C	REUVFPFCXKWJQA-UTJQPWESSA-N	[M]	[M+H]+	3.79	0.3	23.8		0.9947	0.79	MS1+ExpRT+ExpMS2 Match	2	NA	HMDB0240756	NA	NA	100	100
FT1212	369.351	36.9	Cholesterol;Epicholesterol	C27H46O;C27H46O	level1	C[C@H](CCCC(C)C)[C@H]1CC[C@@H]2[C@@]1(CC[C@H]3[C@H]2CC=C4[C@@]3(CC[C@@H](C4)O)C)C;C[C@H](CCCC(C)C)[C@H]1CC[C@@H]2[C@@]1(CC[C@H]3[C@H]2CC=C4[C@@]3(CC[C@H](C4)O)C)C	HVYWMOMLDIMFJA-DPAQBDIFSA-N;HVYWMOMLDIMFJA-VEIPTCAHSA-N	[M];[M]	[M-H2O+H]+;[M-H2O+H]+	3.93;3.88	0.3;0.3	3.1;3.1	NA;NA	0.9261;0.8295	0.93;0.88	MS1+ExpRT+ExpMS2 Match;MS1+ExpRT+ExpMS2 Match	4;4	C00187	HMDB0000067;HMDB0251842	CHOLESTEROL	C00187	100	100
FT1462	428.372	155.7	Car(18:0)	C25H49NO4	level1	CCCCCCCCCCCCCCCCCC(=O)O[C@H](CC([O-])=O)C[N+](C)(C)C	FNPHNLNTJNMAEE-HSZRJFAPSA-N	[M]	[M+H]+	3.82	2.4	16.9		0.9943	0.82	MS1+ExpRT+ExpMS2 Match	2	NA	HMDB0000848	CPD-19742	NA	100	100
FT1549	448.342	164.1	Arachidonoylcarnitine (C20:4)	C27H45NO4	level1	CCCCC/C=C\C/C=C\C/C=C\C/C=C\CCCC(=O)O[C@H](CC(=O)[O-])C[N+](C)(C)C	RBFQHRALHSUPIA-JTPUQHSZSA-N	[M]	[M+H]+	3.83	0	18.9		0.9829	0.83	MS1+ExpRT+ExpMS2 Match	1	NA	HMDB0006455	CPD-24165	NA	60	80
FT1634	468.308	191.1	LPC(14:0/0:0)	C22H46NO7P	level1	CCCCCCCCCCCCCC(=O)OC[C@@H](O)COP([O-])(=O)OCC[N+](C)(C)C	VXUOFDJKYGDUJI-OAQYLSRUSA-N	[M]	[M+H]+	3.84	0.1	17.7		0.9833	0.84	MS1+ExpRT+ExpMS2 Match	3	NA	HMDB0010379	CPD-20403	NA	100	100
FT1745	496.34	220.6	LPC(16:0)	C24H50NO7P	level1	CCCCCCCCCCCCCCCC(=O)OCC(COP(=O)([O-])OCC[N+](C)(C)C)(O)[H]	ASWBNKHCZGQVJV-HSZRJFAPSA-N	[M]	[M+H]+	3.88	0.4	12		0.9669	0.88	MS1+ExpRT+ExpMS2 Match	1	C04102	HMDB0010382;HMDB0256091	CPD-8343	C04102	100	100
FT1792	508.003	474.1	Adenosine 5'-triphosphate (ATP)	C10H16N5O13P3	level1	C1=NC2=C(C(=N1)N)N=CN2[C@H]3[C@@H]([C@@H]([C@H](O3)COP(=O)(O)OP(=O)(O)OP(=O)(O)O)O)O	ZKHQWZAMYRWXGA-KQYNXXCUSA-N	[M]	[M+H]+	3.8	0.7	21.4		0.9785	0.8	MS1+ExpRT+ExpMS2 Match	1	C00002	HMDB0000538;HMDB0257997	ATP;CPD0-1194	C00002	0	100
FT1804	510.356	186.1	LPC(17:0/0:0)	C25H52NO7P	level1	CCCCCCCCCCCCCCCCC(=O)OCC(COP(=O)([O-])OCC[N+](C)(C)C)(O)[H]	SRRQPVVYXBTRQK-XMMPIXPASA-N	[M]	[M+H]+	3.79	0.7	21.3		0.9583	0.79	MS1+ExpRT+ExpMS2 Match	8	NA	HMDB0012108	CPD-20404	NA	100	100
FT1842	520.34	186.4	LPC(18:2/0:0)	C26H50NO7P	level1	O[C@@H](COP(OCC[N+](C)(C)C)([O-])=O)COC(CCCCCCC/C=C\C/C=C\CCCCC)=O	SPJFYYJXNPEZDW-FTJOPAKQSA-N	[M]	[M+H]+	3.83	0.5	17.8		0.9716	0.83	MS1+ExpRT+ExpMS2 Match	4	C04100	HMDB0010386	CPD-8347	C04100	100	100
FT2138	583.254	233.2	Biliverdin	C33H34N4O6	level1	CC\1=C(/C(=C/C2=C(C(=C(N2)/C=C\3/C(=C(C(=O)N3)C)C=C)C)CCC(=O)O)/N/C1=C\C4=NC(=O)C(=C4C)C=C)CCC(=O)O	RCNSAJSGRJSBKK-NSQVQWHSSA-N	[M]	[M+H]+	3.83	1.7	6.2		0.8143	0.83	MS1+ExpRT+ExpMS2 Match	1	C00500	HMDB0245624	NA	C00500	0	100
FT2705	703.574	172.8	Palmitoyl sphingomyelin	C39H79N2O6P	level1	CCCCCCCCCCCCCCCC(=O)N[C@@H](COP(=O)([O-])OCC[N+](C)(C)C)[C@@H](/C=C/CCCCCCCCCCCCC)O	RWKUXQNLWDTSLO-GWQJGLRPSA-N	[M]	[M+H]+	3.83	1.2	17.5		1	0.83	MS1+ExpRT+ExpMS2 Match	6	NA	HMDB0010169	CPD66-42	NA	100	100
FT2844	732.554	142.3	PC(18:1(9Z)/14:0)	C40H78NO8P	level1	CCCCCCCCCCCCCC(=O)O[C@H](COC(=O)CCCCCCC/C=C\CCCCCCCC)COP(=O)([O-])OCC[N+](C)(C)C	KIVAJCJTVPWSRJ-OQHNRNOKSA-N	[M]	[M+H]+	3.92	0.4	9.1		0.9989	0.92	MS1+ExpRT+ExpMS2 Match	4					100	100
FT3051	782.569	147.6	PC(16:0/20:4)	C44H80NO8P	level1	CCCCCCCCCCCCCCCC(=O)OCC(COP(=O)([O-])OCC[N+](C)(C)C)OC(=O)CCCC=CCC=CCC=CCC=CCCCCC	IIZPXYDJLKNOIY-JXPKJXOSSA-N	[M]	[M+H]+	3.96	0.1	4.6		0.9968	0.96	MS1+ExpRT+ExpMS2 Match	5	NA	HMDB0007982	CPD-26113	NA	100	100
FT3065	786.6	138.6	PC(18:1(9E)/18:1(9E));PC(18:1(6Z)/18:1(6Z));PC(18:1(9Z)/18:1(9Z))	C44H84NO8P;C44H84NO8P;C44H84NO8P	level1	CCCCCCCCC(=C(CCCCCCCC(=O)OCC(COP(=O)([O-])OCC[N+](C)(C)C)OC(CCCCCCCC(=C(CCCCCCCC)[H])[H])=O)[H])[H];CCCCCCCCCCCC=CCCCCC(=O)OCC(COP(=O)([O-])OCC[N+](C)(C)C)OC(=O)CCCCC=CCCCCCCCCCCC;CCCCCCCCC(=C(CCCCCCCC(=O)OCC(COP(=O)([O-])OCC[N+](C)(C)C)(OC(CCCCCCCC(=C(CCCCCCCC)[H])[H])=O)[H])[H])[H]	SNKAWJBJQDLSFF-DQPVQCHKSA-N;KLJBLQFSKZACGJ-MMKOEKFTSA-N;SNKAWJBJQDLSFF-AOMFJDGTSA-N	[M];[M];[M]	[M+H]+;[M+H]+;[M+H]+	3.84;3.84;3.83	1.5;1.5;1.5	15.9;15.3;16.3	NA;NA;NA	0.9853;0.9844;0.9796	0.84;0.84;0.83	MS1+ExpRT+ExpMS2 Match;MS1+ExpRT+ExpMS2 Match;MS1+ExpRT+ExpMS2 Match	1;1;1	NA	HMDB0000593	CPD-2181	NA	100	100
FT1211	369.351	588.5	Lathosterol	C27H46O	level1	C[C@H](CCCC(C)C)[C@H]1CC[C@@H]2[C@@]1(CC[C@H]3C2=CC[C@@H]4[C@@]3(CC[C@@H](C4)O)C)C	IZVFFXVYBHFIHY-SKCNUYALSA-N	[M]	[M-H2O+H]+	2.68	0.6			0.8879	0.68	MS1+ExpMS2 Match	1	C01189	HMDB0001170;HMDB0302345	CPD-4186	C01189	60	40
FT3050	782.569	52.8	PC(18:2/18:2)	C44H80NO8P	level1	CCCCCC(=C(CC(=C(CCCCCCCC(=O)OCC(COP(=O)([O-])OCC[N+](C)(C)C)(OC(CCCCCCCC(=C(CC(=C(CCCCC)[H])[H])[H])[H])=O)[H])[H])[H])[H])[H]	FVXDQWZBHIXIEJ-LNDKUQBDSA-N	[M]	[M+H]+	2.75	0			0.9965	0.75	MS1+ExpMS2 Match	5	NA	HMDB0008138;HMDB0244099	CPD-2182	NA	100	100
FT0393	189.087	375.3	gamma-Glutamylacetamide;N-acetyl-glutamine	C7H12N2O4;C7H12N2O4	level1	NC(=O)CC(=O)CCC(N)C(=O)O;CC(=O)NC(CCC(N)=O)C(=O)O	HXMDSTNKNJXOSS-UHFFFAOYSA-N;KSMRODHGGIIXDV-UHFFFAOYSA-N	[M];[M]	[M+H]+;[M+H]+	1.86;1.78	0.3;0.3	NA;NA	3.9;13.6	0.8009;0.8009	0.86;0.78	metAnnotation;metAnnotation	1;1	NA	HMDB0006029;HMDB0252618	CPD-25531;NA	NA	100	100
FT0520	220.108	242.7	l-arginine nitrite;Nitro 2-amino-5-(diaminomethylideneamino)pentanoate	C6H13N5O4;C6H13N5O4	level1	NC(N)=NCCCC(N)C(=O)OON=O;NC(N)=NCCCC(N)C(=O)O[N+](=O)[O-]	IZYCZPAFZQFMCQ-UHFFFAOYSA-N;OFOIWNRKUKCLAI-UHFFFAOYSA-N	[M];[M]	[M+H]+;[M+H]+	1.51;1.5	3.1;3.1	NA;NA	27.5;28.3	0.5848;0.5848	0.51;0.5	metAnnotation;metAnnotation	1;1	NA	HMDB0253871;HMDB0257873	NA	NA	100	100
FT0574	235.093	420.7	N-[2-Amino-2-carboxyethyl]-glutamate;gamma-Glutamylserine;Glutamylserine;Serylglutamic acid	C8H14N2O6;C8H14N2O6;C8H14N2O6;C8H14N2O6	level1	NC(CNC(CCC(=O)O)C(=O)O)C(=O)O;NC(CCC(=O)NC(CO)C(=O)O)C(=O)O;NC(CCC(=O)O)C(=O)NC(CO)C(=O)O;NC(CO)C(=O)NC(CCC(=O)O)C(=O)O	XYQHCOGLGSNTNV-UHFFFAOYSA-N;SQBNIUOYNOKDTI-UHFFFAOYSA-N;UQHGAYSULGRWRG-UHFFFAOYSA-N;LAFKUZYWNCHOHT-UHFFFAOYSA-N	[M];[M];[M];[M]	[M+H]+;[M+H]+;[M+H]+;[M+H]+	1.98;1.98;1.97;1.97	0.4;0.4;0.4;0.4	NA;NA;NA;NA	1.1;1.6;2.5;2.4	0.9929;0.997;0.9929;0.9929	0.98;0.98;0.97;0.97	metAnnotation;metAnnotation;metAnnotation;metAnnotation	1;1;1;1	C21559;NA	HMDB0028828;HMDB0029038;HMDB0029158;NA	CPD-19754;NA	C21559;NA	100	100
FT0707	262.129	433.5	Methylmalonylcarnitine [M];Succinylcarnitine	C11H19NO6;C11H19NO6	level1	CC(C(=O)O)C(=O)OC(CC(=O)O)C[N+](C)(C)C;C[N+](C)(C)CC(CC(=O)[O-])OC(=O)CCC(=O)O	XROYFEWIXXCPAW-UHFFFAOYSA-O;HAEVNYBCYZZDFL-UHFFFAOYSA-N	[M];[M]	[M+H]+;[M+H]+	1.66;1.66	0.3;0.3	NA;NA	15.6;14.7	0.583;0.583	0.66;0.66	metAnnotation;metAnnotation	1;1	NA	HMDB0013133;HMDB0061717;HMDB0062785;HMDB0240781;HMDB0255869	NA	NA	100	100
FT0710	262.148	411.5	2-Amino-3-[2-amino-5-(diaminomethylideneamino)pentanoyl]oxypropanoic acid	C9H19N5O4	level1	NC(N)=NCCCC(N)C(=O)OCC(N)C(=O)O	WVJYMQMPIZUASP-UHFFFAOYSA-N	[M]	[M+H]+	1.9	2.3		5.6	0.9615	0.9	metAnnotation	3	NA	HMDB0257845	NA	NA	80	100
FT0791	280.155	228	Phenacetyl-carnitine [M]	C15H21NO4	level1	C[N+](C)(C)CC(CC(=O)O)OC(=O)CC1=CC=CC=C1	DZTZJNGATJMDSH-UHFFFAOYSA-O	[M]	[M+H]+	1.91	0.3		10	0.9922	0.91	metAnnotation	1	NA	HMDB0242104	NA	NA	100	100
FT0812	285.12	423.3	gamma-Glutamylhistidine;Glutamylhistidine;Histidylglutamic acid	C11H16N4O5;C11H16N4O5;C11H16N4O5	level1	NC(CCC(=O)NC(CC1=CNC=N1)C(=O)O)C(=O)O;NC(CCC(=O)O)C(=O)NC(CC1=CNC=N1)C(=O)O;NC(CC1=CNC=N1)C(=O)NC(CCC(=O)O)C(=O)O	PXVCMZCJAUJLJP-UHFFFAOYSA-N;HKTRDWYCAUTRRL-UHFFFAOYSA-N;VHOLZZKNEBBHTH-UHFFFAOYSA-N	[M];[M];[M]	[M+H]+;[M+H]+;[M+H]+	1.93;1.92;1.92	0.5;0.5;0.5	NA;NA;NA	0.9;2;1.9	0.893;0.893;0.893	0.93;0.92;0.92	metAnnotation;metAnnotation;metAnnotation	2;2;2	NA	HMDB0028821;HMDB0028884;HMDB0029151	NA	NA	100	100
FT0834	290.085	389.7	N-Succinyl-2-amino-6-oxoheptanedioate	C11H15NO8	level1	O=C(O)CCC(=O)NC(CCCC(=O)C(=O)O)C(=O)O	SDVXSCSNVVZWDD-UHFFFAOYSA-N	[M]	[M+H]+	1.69	1.4		11.2	0.6231	0.69	metAnnotation	2	C04462;C05537	HMDB0012266	N-SUCCINYL-2-AMINO-6-KETOPIMELATE	C04462;C05537	100	100
FT0837	290.195	240.7	3-Hydroxyheptanoylcarnitine	C14H27NO5	level1	CCCCC(O)CC(=O)OC(CC(=O)[O-])C[N+](C)(C)C	YWSDGPGKVSDFES-UHFFFAOYSA-N	[M]	[M+H]+	1.74	1.4		0.3	0.5375	0.74	metAnnotation	1	NA	HMDB0241677	NA	NA	80	100
FT0840	291.119	393.4	N-Succinyl-LL-2,6-diaminoheptanedioate	C11H18N2O7	level1	NC(CCCC(NC(=O)CCC(=O)O)C(=O)O)C(=O)O	GLXUWZBUPATPBR-UHFFFAOYSA-N	[M]	[M+H]+	1.73	0.2		3.1	0.5105	0.73	metAnnotation	1	C04421	HMDB0012267	N-SUCCINYLLL-2-6-DIAMINOPIMELATE	C04421	100	100
FT0856	294.155	308.9	3,4,5-Trihydroxypentanoylcarnitine	C12H23NO7	level1	C[N+](C)(C)CC(CC(=O)[O-])OC(=O)CC(O)C(O)CO	CLDWQVMPZRSBPB-UHFFFAOYSA-N	[M]	[M+H]+	1.8	0.5		17.7	0.9211	0.8	metAnnotation	2	NA	HMDB0241652	NA	NA	100	80
FT0885	301.216	60.5	5,8,11-Eicosatriynoic acid	C20H28O2	level1	CCCCCCCCC#CCC#CCC#CCCCC(=O)O	OWYNLPMPYBYKJP-UHFFFAOYSA-N	[M]	[M+H]+	1.59	0		26.6	0.6281	0.59	metAnnotation	1	NA	HMDB0246870	NA	NA	100	100
FT0892	302.16	386.9	Hept-4-enedioylcarnitine	C14H23NO6	level1	C[N+](C)(C)CC(CC(=O)[O-])OC(=O)CCC=CCC(=O)O	JLIHWXBJCMLUJI-UHFFFAOYSA-N	[M]	[M+H]+	1.81	0.1		22.2	0.9869	0.81	metAnnotation	3	NA	HMDB0241688	NA	NA	100	100
FT0904	304.21	234	3-hydroxyoctanoyl carnitine	C15H29NO5	level1	CCCCCC(O)CC(=O)OC(CC(=O)[O-])C[N+](C)(C)C	LUBMSOHGUAAXAM-UHFFFAOYSA-N	[M]	[M+H]+	1.93	1.4		5.6	0.9961	0.93	metAnnotation	3	NA	HMDB0061634	NA	NA	100	100
FT0913	306.155	407.8	3-hydroxy-2-methylpentanedioylcarnitine	C13H23NO7	level1	CC(C(=O)O)C(O)CC(=O)OC(CC(=O)[O-])C[N+](C)(C)C	YCBJGNWIYBPVHF-UHFFFAOYSA-N	[M]	[M+H]+	1.91	0.4		10	0.9957	0.91	metAnnotation	1	NA	HMDB0241035	NA	NA	100	100
FT0925	309.129	434.2	N-(1-deoxy-fructos-1-yl)-glutamine	C11H20N2O8	level1	NC(=O)CCC(NCC(=O)C(O)C(O)C(O)CO)C(=O)O	UXVGPBLLNUTXSC-UHFFFAOYSA-N	[M]	[M+H]+	1.75	0.1		13.5	0.7352	0.75	metAnnotation	1	NA	NA	CPD-25248	NA	100	100
FT0930	310.114	406.8	N-(1-deoxy-fructos-1-yl)-glutamate	C11H19NO9	level1	O=C(O)CCC(NCC(=O)C(O)C(O)C(O)CO)C(=O)O	PUFNBARRTADWAC-UHFFFAOYSA-N	[M]	[M+H]+	1.9	0.3		2.9	0.8659	0.9	metAnnotation	2	NA	NA	CPD-26027	NA	100	100
FT0964	316.175	377.8	Oct-4-enedioylcarnitine	C15H25NO6	level1	C[N+](C)(C)CC(CC(=O)[O-])OC(=O)CCC=CCCC(=O)O	MZNHQGUOEQOWPB-UHFFFAOYSA-N	[M]	[M+H]+	1.77	0		27.1	0.9954	0.77	metAnnotation	2	NA	HMDB0241708	NA	NA	100	100
FT0992	322.188	304	2-(2-Benzamidoethylamino)-5-(diaminomethylideneamino)pentanoic acid	C15H23N5O3	level1	NC(N)=NCCCC(NCCNC(=O)C1=CC=CC=C1)C(=O)O	MBLBNYZSCFZQHW-UHFFFAOYSA-N	[M]	[M+H]+	1.78	0.2		19.5	0.8951	0.78	metAnnotation	1	NA	HMDB0257707	NA	NA	100	0
FT1020	330.228	220.4	6-Keto-decanoylcarnitine	C17H31NO5	level1	CCCCC(=O)CCCCC(=O)OC(CC(=O)[O-])C[N+](C)(C)C	DZALQUYFNHIYDL-UHFFFAOYSA-N	[M]	[M+H]+	1.9	0.7		10.3	0.9968	0.9	metAnnotation	2	NA	HMDB0013202	NA	NA	100	100
FT1030	332.242	219	3-hydroxydecanoyl carnitine	C17H33NO5	level1	CCCCCCCC(O)CC(=O)OC(CC(=O)[O-])C[N+](C)(C)C	VCRSQDIROUELAR-UHFFFAOYSA-N	[M]	[M+H]+	1.91	1		8	0.995	0.91	metAnnotation	2	NA	HMDB0061636	NA	NA	100	100
FT1041	334.186	401	4-Hydroxyoctanedioylcarnitine	C15H27NO7	level1	C[N+](C)(C)CC(CC(=O)[O-])OC(=O)CCC(O)CCCC(=O)O	OKSQFFBVCJLYAN-UHFFFAOYSA-N	[M]	[M+H]+	1.9	0.1		9.4	0.9695	0.9	metAnnotation	1	NA	HMDB0241734	NA	NA	100	100
FT1073	340.248	176	Dodeca-7,9-dienoylcarnitine	C19H33NO4	level1	CCC=CC=CCCCCCC(=O)OC(CC(=O)[O-])C[N+](C)(C)C	CEFGCPSVFBVQLE-UHFFFAOYSA-N	[M]	[M+H]+	1.99	0.1		0.6	0.9947	0.99	metAnnotation	1	NA	HMDB0241240	NA	NA	80	80
FT1153	356.279	171.3	Tridec-3-enoylcarnitine	C20H37NO4	level1	CCCCCCCCCC=CCC(=O)OC(CC(=O)[O-])C[N+](C)(C)C	ZMBYKPOUOMBPIF-UHFFFAOYSA-N	[M]	[M+H]+	1.98	0.1		2.1	0.9908	0.98	metAnnotation	3	NA	HMDB0241309	NA	NA	100	100
FT1160	358.127	400.4	2-(Bis(2-(2,6-dioxomorpholino)ethyl)amino)acetic acid	C14H19N3O8	level1	O=C(O)CN(CCN1CC(=O)OC(=O)C1)CCN1CC(=O)OC(=O)C1	RAZLJUXJEOEYAM-UHFFFAOYSA-N	[M]	[M+H]+	1.89	1.6		5.8	0.9209	0.89	metAnnotation	1	NA	HMDB0245650	NA	NA	100	100
FT1217	370.295	165.9	cis-5-Tetradecenoylcarnitine	C21H39NO4	level1	CCCCCCCCC=CCCCC(=O)OC(CC(=O)[O-])C[N+](C)(C)C	NNCBVXBBLABOCB-UHFFFAOYSA-N	[M]	[M+H]+	1.96	0		4.6	0.9968	0.96	metAnnotation	3	NA	HMDB0002014	NA	NA	100	100
FT1228	372.309	165	O-myristoyl-carnitine	C21H41NO4	level1	CCCCCCCCCCCCCC(=O)OC(CC(=O)[O-])C[N+](C)(C)C	PSHXNVGSVNEJBD-UHFFFAOYSA-N	[M]	[M+H]+	1.91	1.4		7	0.9898	0.91	metAnnotation	3	NA	HMDB0005066;HMDB0254979	CPD-19740	NA	100	100
FT1335	396.311	162.7	9,12-Hexadecadienoylcarnitine [M]	C23H41NO4	level1	CCCC=CCC=CCCCCCCCC(=O)OC(CC(=O)O)C[N+](C)(C)C	CMVGCHSJDXKPBB-UHFFFAOYSA-O	[M]	[M+H]+	1.95	0.2		4.8	0.9847	0.95	metAnnotation	1	NA	HMDB0013334	NA	NA	100	100
FT1340	398.326	161.2	trans-Hexadec-2-enoyl carnitine	C23H43NO4	level1	CCCCCCCCCCCCCC=CC(=O)OC(CC(=O)[O-])C[N+](C)(C)C	SOYNLLDADLOGAM-UHFFFAOYSA-N	[M]	[M+H]+	1.95	0.2		4.6	0.9936	0.95	metAnnotation	2	NA	HMDB0006317	NA	NA	100	100
FT1397	412.208	238.2	1,2-Dihexanoyl-sn-glycero-3-phosphoethanolamine	C17H34NO8P	level1	CCCCCC(=O)OCC(COP(=O)(O)OCCN)OC(=O)CCCCC	PELYUHWUVHDSSU-UHFFFAOYSA-N	[M]	[M+H]+	1.89	1.4		4.9	0.9145	0.89	metAnnotation	1	NA	HMDB0244074	NA	NA	100	100
FT1438	422.326	160.2	Gamma-linolenyl carnitine	C25H43NO4	level1	CCCCCC=CCC=CCC=CCCCCC(=O)OC(CC(=O)[O-])C[N+](C)(C)C	YCINYVPLUUGAJO-UHFFFAOYSA-N	[M]	[M+H]+	1.97	0.1		2.4	0.982	0.97	metAnnotation	2	NA	HMDB0006318	NA	NA	100	100
FT1443	424.342	158.8	Linoelaidylcarnitine [M]	C25H45NO4	level1	CCCCCC=CCC=CCCCCCCCC(=O)OC(CC(=O)O)C[N+](C)(C)C	MJLXQSQYKZWZCB-UHFFFAOYSA-O	[M]	[M+H]+	1.94	0.1		6.5	0.9963	0.94	metAnnotation	2	NA	HMDB0006461;HMDB0006469;HMDB0240780	NA	NA	100	100
FT1452	426.358	156.8	O-oleoyl-carnitine	C25H47NO4	level1	CCCCCCCCC=CCCCCCCCC(=O)OC(CC(=O)[O-])C[N+](C)(C)C	IPOLTUVFXFHAHI-UHFFFAOYSA-N	[M]	[M+H]+	1.95	0.1		5.2	0.9961	0.95	metAnnotation	1	NA	HMDB0005065;HMDB0006464;HMDB0244574	CPD-20402	NA	100	100
FT1460	428.036	453.1	ADP;Adenosine 3',5'-bisphosphate;Adenosine 2',5'-bisphosphate;8-hydroxy-dADP;2-hydroxy-dADP	C10H15N5O10P2;C10H15N5O10P2;C10H15N5O10P2;C10H15N5O10P2;C10H15N5O10P2	level1	NC1=NC=NC2=C1N=CN2C1OC(COP(=O)(O)OP(=O)(O)O)C(O)C1O;NC1=NC=NC2=C1N=CN2C1OC(COP(=O)(O)O)C(OP(=O)(O)O)C1O;NC1=C2N=CN(C3OC(COP(=O)(O)O)C(O)C3OP(=O)(O)O)C2=NC=N1;NC1=NC=NC2=C1N=C(O)N2C1CC(O)C(COP(=O)(O)OP(=O)(O)O)O1;NC1=C2N=CN(C3CC(O)C(COP(=O)(O)OP(=O)(O)O)O3)C2=NC(O)=N1	XTWYTFMLZFPYCI-UHFFFAOYSA-N;WHTCPDAXWFLDIH-UHFFFAOYSA-N;AEOBEOJCBAYXBA-UHFFFAOYSA-N;FEPFWQCDWZFLGY-UHFFFAOYSA-N;JYHPIPMSJVTYAP-UHFFFAOYSA-N	[M];[M];[M];[M];[M]	[M+H]+;[M+H]+;[M+H]+;[M+H]+;[M+H]+	1.69;1.69;1.69;1.68;1.68	0.3;0.3;0.3;0.3;0.3	NA;NA;NA;NA;NA	12;11.4;11.4;12.1;12.1	0.5815;0.5815;0.5815;0.5815;0.5815	0.69;0.69;0.69;0.68;0.68	metAnnotation;metAnnotation;metAnnotation;metAnnotation;metAnnotation	1;1;1;1;1	C00008;C00054;C03850;NA	HMDB0000061;HMDB0001341;HMDB0247869;NA	3-5-ADP;8-hydroxy-dADP;ADP;CPD0-1187;CPD0-2643	C00008;C00054;C03850;NA	0	100
FT1587	456.332	252.7	O-[17-Carboxyheptadec-9-enoyl]carnitine	C25H45NO6	level1	C[N+](C)(C)CC(CC(=O)[O-])OC(=O)CCCCCCCC=CCCCCCCCC(=O)O	CYPBWZKNUDFJJE-UHFFFAOYSA-N	[M]	[M+H]+	1.88	0.3		13.6	0.9897	0.88	metAnnotation	2	NA	HMDB0240778;HMDB0241537	NA	NA	100	100
FT1597	458.347	245.6	O-(17-Carboxyheptadecanoyl)carnitine	C25H47NO6	level1	C[N+](C)(C)CC(CC(=O)[O-])OC(=O)CCCCCCCCCCCCCCCCC(=O)O	ULCCGBCYWCYNIC-UHFFFAOYSA-N	[M]	[M+H]+	1.92	0.9		4.8	0.9509	0.92	metAnnotation	3	NA	HMDB0240777	NA	NA	100	100
FT1836	518.323	200.2	1-alpha-linolenoyl-sn-glycero-3-phosphocholine	C26H48NO7P	level1	CCC=CCC=CCC=CCCCCCCCC(=O)OCC(O)COP(=O)([O-])OCC[N+](C)(C)C	WKQNRCYKYCKESD-UHFFFAOYSA-N	[M]	[M+H]+	1.79	0.9		12.1	0.8058	0.79	metAnnotation	1	NA	NA	CPD-8348	NA	100	100
FT1850	522.355	179.6	1-Oleoylglycerophosphocholine [M];LysoPC(0:0/18:1(9Z))	C26H52NO7P;C26H52NO7P	level1	CCCCCCCCC=CCCCCCCCC(=O)OCC(O)COP(=O)(O)OCC[N+](C)(C)C;CCCCCCCCC=CCCCCCCCC(=O)OC(CO)COP(=O)([O-])OCC[N+](C)(C)C	YAMUFBLWGFFICM-UHFFFAOYSA-O;SULIDBRAXVDKBU-UHFFFAOYSA-N	[M];[M]	[M+H]+;[M+H]+	1.9;1.89	0.3;0.3	NA;NA	0.1;0.9	0.8075;0.8075	0.9;0.89	metAnnotation;metAnnotation	8;8	C03916;NA	HMDB0002815;HMDB0061701	CPD-8346;NA	C03916;NA	100	100
FT1972	544.34	177.3	1-arachidonoyl-sn-glycero-3-phosphocholine;LysoPC(0:0/20:4(5Z,8Z,11Z,14Z))	C28H50NO7P;C28H50NO7P	level1	CCCCCC=CCC=CCC=CCC=CCCCC(=O)OCC(O)COP(=O)([O-])OCC[N+](C)(C)C;CCCCCC=CCC=CCC=CCC=CCCCC(=O)OC(CO)COP(=O)([O-])OCC[N+](C)(C)C	LAXQYRRMGGEGOH-UHFFFAOYSA-N;IGJKYDBBINVMLH-UHFFFAOYSA-N	[M];[M]	[M+H]+;[M+H]+	1.93;1.92	0.3;0.3	NA;NA	7.4;8.6	0.9946;0.9946	0.93;0.92	metAnnotation;metAnnotation	3;3	NA	HMDB0010395;HMDB0061699	CPD-22220;NA	NA	100	100
FT1982	546.354	177.9	LysoPC(20:3(5Z,8Z,11Z)/0:0);LysoPC(20:3(8Z,11Z,14Z)/0:0)	C28H52NO7P;C28H52NO7P	level1	CCCCCCCCC=CCC=CCC=CCCCC(=O)OCC(O)COP(=O)([O-])OCC[N+](C)(C)C;CCCCCC=CCC=CCC=CCCCCCCC(=O)OCC(O)COP(=O)([O-])OCC[N+](C)(C)C	YHGXYYIGHBPDMX-UHFFFAOYSA-N;BBNHCUBQEQJHIG-UHFFFAOYSA-N	[M];[M]	[M+H]+;[M+H]+	1.94;1.94	0.9;0.9	NA;NA	5.7;5.7	0.9969;0.9969	0.94;0.94	metAnnotation;metAnnotation	3;3	NA	HMDB0010393;HMDB0010394	NA	NA	100	100
FT2128	580.397	168.8	1,2-dilauroyl-phosphatidyl-ethanolamine	C29H58NO8P	level1	CCCCCCCCCCCC(=O)OCC(COP(=O)(O)OCCN)OC(=O)CCCCCCCCCCC	ZLGYVWRJIZPQMM-UHFFFAOYSA-N	[M]	[M+H]+	1.97	0		2.5	0.9849	0.97	metAnnotation	2	NA	NA	CPD-17088	NA	100	100
FT2590	680.449	232.1	phosphatidylserine (1,2-dimyristoyl)	C34H66NO10P	level1	CCCCCCCCCCCCCC(=O)OCC(COP(=O)(O)OCC(N)C(=O)O)OC(=O)CCCCCCCCCCCCC	WKJDWDLHIOUPPL-UHFFFAOYSA-N	[M]	[M+H]+	1.92	0.5		8.6	0.9997	0.92	metAnnotation	8	NA	NA	CPD-18401	NA	100	100
FT2692	701.559	168.4	SM(d18:1/16:1(9Z))	C39H77N2O6P	level1	CCCCCCC=CCCCCCCCC(=O)NC(COP(=O)([O-])OCC[N+](C)(C)C)C(O)C=CCCCCCCCCCCCCC	OAHFTKWSJGVMTG-UHFFFAOYSA-N	[M]	[M+H]+	1.97	0.2		3.6	0.9982	0.97	metAnnotation	3	NA	HMDB0240613	NA	NA	100	100
FT2818	727.575	161.9	N-(9Z-Octadecenoyl)-4E,14Z-sphingadienine-1-phosphocholine	C41H79N2O6P	level1	CCCC=CCCCCCCCCC=CC(O)C(COP(=O)([O-])OCC[N+](C)(C)C)NC(=O)CCCCCCCC=CCCCCCCCC	YMTVMVYOUDDTQJ-UHFFFAOYSA-N	[M]	[M+H]+	1.99	0.1		1	0.9995	0.99	metAnnotation	4	NA	HMDB0258342	NA	NA	100	100
FT2832	729.591	161.1	SM(d18:1/18:1(9Z));SM(d18:2(4E,14Z)/18:0)	C41H81N2O6P;C41H81N2O6P	level1	CCCCCCCCC=CCCCCCCCC(=O)NC(COP(=O)([O-])OCC[N+](C)(C)C)C(O)C=CCCCCCCCCCCCCC;CCCC=CCCCCCCCCC=CC(O)C(COP(=O)([O-])OCC[N+](C)(C)C)NC(=O)CCCCCCCCCCCCCCCCC	NBEADXWAAWCCDG-UHFFFAOYSA-N;NELGJAUZKNHZLS-UHFFFAOYSA-N	[M];[M]	[M+H]+;[M+H]+	1.99;1.99	0;0	NA;NA	0.9;0.9	0.9998;0.9998	0.99;0.99	metAnnotation;metAnnotation	6;6	NA	HMDB0012101;HMDB0240631	NA	NA	100	100
FT2902	744.559	116.1	phosphatidylethanolamine (1,2-bis-cis-vaccenoyl);1-18:0-2-18:2-phosphatidylethanolamine;1-18:1-2-18:1-phosphatidylethanolamine	C41H78NO8P;C41H78NO8P;C41H78NO8P	level1	CCCCCCC=CCCCCCCCCCC(=O)OCC(COP(=O)(O)OCCN)OC(=O)CCCCCCCCCC=CCCCCCC;CCCCCC=CCC=CCCCCCCCC(=O)OC(COC(=O)CCCCCCCCCCCCCCCCC)COP(=O)(O)OCCN;CCCCCCCCC=CCCCCCCCC(=O)OCC(COP(=O)(O)OCCN)OC(=O)CCCCCCCC=CCCCCCCCC	FXSMMNUNFDTUMS-UHFFFAOYSA-N;YDTWOEYVDRKKCR-UHFFFAOYSA-N;MWRBNPKJOOWZPW-UHFFFAOYSA-N	[M];[M];[M]	[M+H]+;[M+H]+;[M+H]+	1.75;1.75;1.75	4.3;4.3;4.3	NA;NA;NA	21.1;21.2;21.1	0.9998;0.9998;0.9998	0.75;0.75;0.75	metAnnotation;metAnnotation;metAnnotation	1;1;1	NA	HMDB0008994;HMDB0244088;NA	CPD-18370;CPD-8290;CPD-8291	NA	100	100
FT2941	756.554	159	PC(16:1(9Z)/18:2(9Z,12Z));1-palmitoyl-2-alpha-linolenoyl-phosphatidylcholine;PC(16:0/18:3(6Z,9Z,12Z))	C42H78NO8P;C42H78NO8P;C42H78NO8P	level1	CCCCCC=CCC=CCCCCCCCC(=O)OC(COC(=O)CCCCCCCC=CCCCCCC)COP(=O)([O-])OCC[N+](C)(C)C;CCC=CCC=CCC=CCCCCCCCC(=O)OC(COC(=O)CCCCCCCCCCCCCCC)COP(=O)([O-])OCC[N+](C)(C)C;CCCCCC=CCC=CCC=CCCCCC(=O)OC(COC(=O)CCCCCCCCCCCCCCC)COP(=O)([O-])OCC[N+](C)(C)C	QJWDAOSZZYVBJZ-UHFFFAOYSA-N;JMAYDGBZRHQJAT-UHFFFAOYSA-N;CNNSEHUKQJCGTE-UHFFFAOYSA-N	[M];[M];[M]	[M+H]+;[M+H]+;[M+H]+	1.85;1.84;1.84	0.1;0.1;0.1	NA;NA;NA	5.5;6.9;6.9	0.7915;0.7915;0.7915	0.85;0.84;0.84	metAnnotation;metAnnotation;metAnnotation	1;1;1	NA	HMDB0007974;HMDB0008006;NA	CPD-8159;NA	NA	100	100
FT2951	758.57	160.2	1-palmitoyl-2-linoleoyl-phosphatidylcholine	C42H80NO8P	level1	CCCCCC=CCC=CCCCCCCCC(=O)OC(COC(=O)CCCCCCCCCCCCCCC)COP(=O)([O-])OCC[N+](C)(C)C	JLPULHDHAOZNQI-UHFFFAOYSA-N	[M]	[M+H]+	1.84	0.5		8.2	0.8352	0.84	metAnnotation	1	NA	HMDB0007973;HMDB0258399	CPD-8158	NA	100	100
FT2959	760.583	140.7	1-Hexadecanoyl-2-(9Z-octadecenoyl)-sn-glycero-3-phosphocholine [M]	C42H82NO8P	level1	CCCCCCCCC=CCCCCCCCC(=O)OC(COC(=O)CCCCCCCCCCCCCCC)COP(=O)(O)OCC[N+](C)(C)C	WTJKGGKOPKCXLL-UHFFFAOYSA-O	[M]	[M+H]+	1.8	1.3		10.9	0.8228	0.8	metAnnotation	9	C13875	HMDB0007972;HMDB0243985	CPD-8157	C13875	100	100
FT3018	774.564	149.1	1-palmitoyl-2-vernoloyl-phosphatidylcholine	C42H80NO9P	level1	CCCCCCCCCCCCCCCC(=O)OCC(COP(=O)([O-])OCC[N+](C)(C)C)OC(=O)CCCCCCCC=CCC1OC1CCCCC	HZKBHRZARZUXPO-UHFFFAOYSA-N	[M]	[M+H]+	1.83	0		7.5	0.7902	0.83	metAnnotation	3	NA	NA	CPD-12644	NA	100	100
FT3057	784.585	147.6	1-linoleoyl-2-oleoyl-phosphatidylcholine;1-oleoyl-2-linoleoyl-phosphatidylcholine;1-18:0-2-18:3-phosphatidylcholine	C44H82NO8P;C44H82NO8P;C44H82NO8P	level1	CCCCCC=CCC=CCCCCCCCC(=O)OCC(COP(=O)([O-])OCC[N+](C)(C)C)OC(=O)CCCCCCCC=CCCCCCCCC;CCCCCC=CCC=CCCCCCCCC(=O)OC(COC(=O)CCCCCCCC=CCCCCCCCC)COP(=O)([O-])OCC[N+](C)(C)C;CCC=CCC=CCC=CCCCCCCCC(=O)OC(COC(=O)CCCCCCCCCCCCCCCCC)COP(=O)([O-])OCC[N+](C)(C)C	RTAZWRZKFSTMOY-UHFFFAOYSA-N;GDWULUGDXGHJIJ-UHFFFAOYSA-N;WZCLAXMADUBPSG-UHFFFAOYSA-N	[M];[M];[M]	[M+H]+;[M+H]+;[M+H]+	1.99;1.99;1.99	0.2;0.2;0.2	NA;NA;NA	0.6;0.6;0.6	0.9997;0.9997;0.9997	0.99;0.99;0.99	metAnnotation;metAnnotation;metAnnotation	1;1;1	NA	HMDB0008105;NA	CPD-8088;CPD-8091;CPD-8281	NA	100	100
FT3062	785.653	159.2	SM(d16:1/24:1(15Z));SM(d18:1/22:1(13Z));SM(d18:2(4E,14Z)/22:0)	C45H89N2O6P;C45H89N2O6P;C45H89N2O6P	level1	CCCCCCCCC=CCCCCCCCCCCCCCC(=O)NC(COP(=O)([O-])OCC[N+](C)(C)C)C(O)C=CCCCCCCCCCCC;CCCCCCCCC=CCCCCCCCCCCCC(=O)NC(COP(=O)([O-])OCC[N+](C)(C)C)C(O)C=CCCCCCCCCCCCCC;CCCC=CCCCCCCCCC=CC(O)C(COP(=O)([O-])OCC[N+](C)(C)C)NC(=O)CCCCCCCCCCCCCCCCCCCCC	FOULCGVQZYQEQM-UHFFFAOYSA-N;VBFKEZGCUWHGSK-UHFFFAOYSA-N;APNZBDYCMWLVNM-UHFFFAOYSA-N	[M];[M];[M]	[M+H]+;[M+H]+;[M+H]+	1.98;1.98;1.98	0.1;0.1;0.1	NA;NA;NA	2.3;2.3;2.3	0.9999;0.9999;0.9999	0.98;0.98;0.98	metAnnotation;metAnnotation;metAnnotation	2;2;2	NA	HMDB0011694;HMDB0012104;HMDB0240633	NA	NA	100	100
FT3153	808.583	147.4	PC(18:1(9Z)/20:4(5Z,8Z,11Z,14Z));1-20:2-2-18:3-phosphatidylcholine	C46H82NO8P;C46H82NO8P	level1	CCCCCC=CCC=CCC=CCC=CCCCC(=O)OC(COC(=O)CCCCCCCC=CCCCCCCCC)COP(=O)([O-])OCC[N+](C)(C)C;CCC=CCC=CCC=CCCCCCCCC(=O)OC(COC(=O)CCCCCCCCCC=CCC=CCCCCC)COP(=O)([O-])OCC[N+](C)(C)C	ZAYXPDDGEIJGGW-UHFFFAOYSA-N;ZWBUMNLEWHYPRH-UHFFFAOYSA-N	[M];[M]	[M+H]+;[M+H]+	1.85;1.84	1.6;1.6	NA;NA	2.6;3.2	0.7903;0.7903	0.85;0.84	metAnnotation;metAnnotation	4;4	NA	HMDB0008114;NA	CPD-8376;NA	NA	100	100
FT3167	811.669	157.9	SM(d18:1/24:2(5Z,9Z));SM(d18:2(4E,14Z)/24:1(15Z))	C47H91N2O6P;C47H91N2O6P	level1	CCCCCCCCCCCCCC=CC(O)C(COP(=O)([O-])OCC[N+](C)(C)C)NC(=O)CCCC=CCCC=CCCCCCCCCCCCCCC;CCCC=CCCCCCCCCC=CC(O)C(COP(=O)([O-])OCC[N+](C)(C)C)NC(=O)CCCCCCCCCCCCCC=CCCCCCCCC	OQBANKYLGFFNEL-UHFFFAOYSA-N;TXFLWJQVQCDUDZ-UHFFFAOYSA-N	[M];[M]	[M+H]+;[M+H]+	1.99;1.99	0;0	NA;NA	1.3;1.3	0.9998;0.9998	0.99;0.99	metAnnotation;metAnnotation	3;3	NA	HMDB0240615;HMDB0240636	NA	NA	100	100
FT3173	813.683	167.3	SM(d18:1/24:1(15Z));SM(d18:2(4E,14Z)/24:0)	C47H93N2O6P;C47H93N2O6P	level1	CCCCCCCCC=CCCCCCCCCCCCCCC(=O)NC(COP(=O)([O-])OCC[N+](C)(C)C)C(O)C=CCCCCCCCCCCCCC;CCCC=CCCCCCCCCC=CC(O)C(COP(=O)([O-])OCC[N+](C)(C)C)NC(=O)CCCCCCCCCCCCCCCCCCCCCCC	WKZHECFHXLTOLJ-UHFFFAOYSA-N;DACOGJMBYLZYDH-UHFFFAOYSA-N	[M];[M]	[M+H]+;[M+H]+	1.91;1.91	1;1	NA;NA	9.1;9.1	0.9998;0.9998	0.91;0.91	metAnnotation;metAnnotation	4;4	NA	HMDB0012107;HMDB0240635	NA	NA	100	100
FT3175	814.56	149.3	1-20:0-2-18:3-phosphatidylserine;1-20:1-2-18:2-phosphatidylserine	C44H80NO10P;C44H80NO10P	level1	CCC=CCC=CCC=CCCCCCCCC(=O)OC(COC(=O)CCCCCCCCCCCCCCCCCCC)COP(=O)(O)OCC(N)C(=O)O;CCCCCC=CCC=CCCCCCCCC(=O)OC(COC(=O)CCCCCCCCCC=CCCCCCCCC)COP(=O)(O)OCC(N)C(=O)O	YADPLOXKGSZJMY-UHFFFAOYSA-N;FCLNGSFLMPNUCH-UHFFFAOYSA-N	[M];[M]	[M+H]+;[M+H]+	1.79;1.79	0.2;0.2	NA;NA	24.6;24.6	0.9999;0.9999	0.79;0.79	metAnnotation;metAnnotation	2;2	NA	NA	CPD-8398;CPD-8399	NA	100	100
FT3184	816.575	144.1	1-20:0-2-18:2-phosphatidylserine	C44H82NO10P	level1	CCCCCC=CCC=CCCCCCCCC(=O)OC(COC(=O)CCCCCCCCCCCCCCCCCCC)COP(=O)(O)OCC(N)C(=O)O	MBVNMGSYVTUTBM-UHFFFAOYSA-N	[M]	[M+H]+	1.78	0		26.2	0.9998	0.78	metAnnotation	1	NA	NA	CPD-8397	NA	100	100

## Sheet: S4 method1_HILIC_neg
peak_name	mz	rt (s)	name	formula	confidence_level	smiles	inchikey	isotope	adduct	total_score	mz_error	rt_error_abs	rt_error_rela	ms2_score	iden_score	iden_type	num_peaks	id_kegg	id_hmdb	id_metacyc	stereo_isomer_id	Frequency in serum (%)	Frequency in plasma (%)
FT0368	179.058	296.2	Glucose;Mannose;Galactose	C6H12O6;C6H12O6;C6H12O6	level1	C([C@@H]1[C@H]([C@@H]([C@H]([C@H](O1)O)O)O)O)O;C([C@@H]1[C@H]([C@@H]([C@@H](C(O1)O)O)O)O)O;C([C@@H]1[C@@H]([C@@H]([C@H](C(O1)O)O)O)O)O	WQZGKKKJIJFFOK-DVKNGEFBSA-N;WQZGKKKJIJFFOK-QTVWNMPRSA-N;WQZGKKKJIJFFOK-SVZMEOIVSA-N	[M];[M];[M]	[M-H]-;[M-H]-;[M-H]-	3.8;3.62;3.59	10.9;10.9;10.9	0.4;22;16.6	NA;NA;NA	0.9779;0.9795;0.8201	0.8;0.62;0.59	MS1+ExpRT+ExpMS2 Match;MS1+ExpRT+ExpMS2 Match;MS1+ExpRT+ExpMS2 Match	3;3;3	C00031;C00124;C00159;C00221;C00267;C00737;C00738;C00936;C00962;C00984;C01487;C01825;C02209;C06464;C06465;C06466;C06467;C15923;C21032;C21050	HMDB0000122;HMDB0000143;HMDB0000169;HMDB0001151;HMDB0003345;HMDB0003449;HMDB0012326;HMDB0033704;HMDB0250761;HMDB0304632	ALPHA-D-GALACTOSE;Alpha-D-Talose;ALPHA-GLUCOSE;CPD-11611;CPD-11613;CPD-12601;CPD-13428;CPD-13559;CPD-15621;CPD-15622;CPD-15624;CPD-15625;CPD-15627;CPD-15628;CPD-15757;CPD-15758;CPD-15759;CPD-15761;CPD-15762;CPD-18461;CPD-24975;CPD-24976;CPD-24981;CPD-24982;CPD-24994;CPD-25003;CPD-25017;CPD-25018;CPD-3607;GALACTOSE;GLC	C00031;C00124;C00159;C00221;C00267;C00737;C00738;C00936;C00962;C00984;C01487;C01825;C02209;C06464;C06465;C06466;C06467;C15923;C21032;C21050	100	100
FT1282	327.229	46.1	Docosahexaenoic acid (DHA)	C22H32O2	level1	CCC=CCC=CCC=CCC=CCC=CCC=CCCC(O)=O	MBMBGCFOFBJSGT-UHFFFAOYSA-N	[M]	[M-H]-	3.79	11	0.9		0.968	0.79	MS1+ExpRT+ExpMS2 Match	1	C06429	HMDB0002183;HMDB0251558	CPD-10244	C06429	100	100
FT2020	448.307	212.9	Glycoursodeoxycholic acid;Glycohyodeoxycholic acid;Glycodeoxycholic acid;Glycochenodeoxycholic acid	C26H43NO5;C26H43NO5;C26H43NO5;C26H43NO5	level1	C[C@H](CCC(=O)NCC(=O)O)[C@H]1CC[C@@H]2[C@@]1(CC[C@H]3[C@H]2[C@H](C[C@H]4[C@@]3(CC[C@H](C4)O)C)O)C;CC(CCC(=O)NCC(=O)O)C1CCC2C1(CCC3C2CC(C4C3(CCC(C4)O)C)O)C;C[C@H](CCC(=O)NCC(=O)O)[C@H]1CC[C@@H]2[C@@]1([C@H](C[C@H]3[C@H]2CC[C@H]4[C@@]3(CC[C@H](C4)O)C)O)C;C[C@H](CCC(=O)NCC(=O)O)[C@H]1CC[C@@H]2[C@@]1(CC[C@H]3[C@H]2[C@@H](C[C@H]4[C@@]3(CC[C@H](C4)O)C)O)C	GHCZAUBVMUEKKP-OLMNLJLUSA-N;SPOIYSFQOFYOFZ-BRDORRHWSA-N;WVULKSPCQVQLCU-BUXLTGKBSA-N;GHCZAUBVMUEKKP-GYPHWSFCSA-N	[M];[M];[M];[M]	[M-H]-;[M-H]-;[M-H]-;[M-H]-	3.96;3.89;3.86;3.84	0.1;0.1;0.1;0.1	2.4;9.9;16.4;19.1	NA;NA;NA;NA	0.9674;0.948;0.9989;0.9976	0.96;0.89;0.86;0.84	MS1+ExpRT+ExpMS2 Match;MS1+ExpRT+ExpMS2 Match;MS1+ExpRT+ExpMS2 Match;MS1+ExpRT+ExpMS2 Match	1;1;1;1	C05464;C05466;NA	HMDB0000631;HMDB0000637;HMDB0000708;HMDB0006898;HMDB0242392;HMDB0242414;HMDB0304944	CPD-25829;CPD-25857;GLYCOCHENODEOXYCHOLIC_ACID;GLYCODEOXYCHOLIC_ACID	C05464;C05466;NA	100	100
FT2316	498.294	166.4	Taurohyodeoxycholic acid (THDCA);Taurodeoxycholic acid	C26H45NO6S;C26H45NO6S	level1	C[C@H](CCC(=O)NCCS(=O)(=O)O)[C@H]1CC[C@@H]2[C@@]1(CC[C@H]3[C@H]2C[C@@H]([C@H]4[C@@]3(CC[C@H](C4)O)C)O)C;C[C@H](CCC(=O)NCCS(=O)(=O)O)[C@H]1CC[C@@H]2[C@@]1([C@H](C[C@H]3[C@H]2CC[C@H]4[C@@]3(CC[C@H](C4)O)C)O)C	HMXPOCDLAFAFNT-BHYUGXBJSA-N;AWDRATDZQPNJFN-VAYUFCLWSA-N	[M];[M]	[M-H]-;[M-H]-	3.81;3.66	9.5;9.6	3.4;22	NA;NA	1;1	0.81;0.66	MS1+ExpRT+ExpMS2 Match;MS1+ExpRT+ExpMS2 Match	1;1	C05463;NA	HMDB0000896;NA	CPD-12457;CPD-25837	C05463;NA	100	100
FT3058	632.21	430.5	6'-Sialyllactose	C23H39NO19	level1	CC(=O)N[C@@H]1[C@H](C[C@@](O[C@H]1[C@@H]([C@@H](CO)O)O)(C(=O)O)OC[C@@H]2[C@@H]([C@@H]([C@H]([C@@H](O2)O[C@H]([C@@H](CO)O)[C@@H]([C@H](C=O)O)O)O)O)O)O	VMWYCXKMRSTDSP-GIGDJUIZSA-N	[M]	[M-H]-	3.71	9.4	12.8		0.9416	0.71	MS1+ExpRT+ExpMS2 Match	1	NA	HMDB0006569	NA	NA	100	100
FT3612	742.541	143.3	PE(18:0/18:2)	C41H78NO8P	level1	CCCCCCCCCCCCCCCCCC(=O)OCC(COP(=O)(O)OCCN)OC(=O)CCCCCCCC=CCC=CCCCCC	YDTWOEYVDRKKCR-KNERPIHHSA-N	[M]	[M-H]-	3.84	3	11.9		0.9694	0.84	MS1+ExpRT+ExpMS2 Match	7	NA	HMDB0008994	CPD-8290	NA	100	100
FT4116	861.551	176.8	PI(18:1/18:1)	C45H83O13P	level1	CCCCCCCCC=CCCCCCCCC(OCC(OC(CCCCCCCC=CCCCCCCCC)=O)COP(O)(OC1C(O)C(O)C(O)C(O)C1O)=O)=O	LALGUHSIWLNTNW-UHFFFAOYSA-N	[M]	[M-H]-	3.73	0.9	23		0.8758	0.73	MS1+ExpRT+ExpMS2 Match	2					100	100
FT0374	180.065	315.6	3-Amino-3-(4-hydroxyphenyl)propanoic acid	C9H11NO3	level1	C1=CC(=CC=C1C(CC(=O)O)N)O	JYPHNHPXFNEZBR-UHFFFAOYSA-N	[M]	[M-H]-	2.6	5.9			0.8929	0.6	MS1+ExpMS2 Match	1	C04368;C21308	HMDB0003831	CPD-16630;CPD-232	C04368;C21308	100	100
FT3710	762.538	45.5	PC(18:2/18:2)	C44H80NO8P	level1	CCCCCC(=C(CC(=C(CCCCCCCC(=O)OCC(COP(=O)([O-])OCC[N+](C)(C)C)(OC(CCCCCCCC(=C(CC(=C(CCCCC)[H])[H])[H])[H])=O)[H])[H])[H])[H])[H]	FVXDQWZBHIXIEJ-LNDKUQBDSA-N	[M]	[M-H2O-H]-	2.56	7.8			0.8779	0.56	MS1+ExpMS2 Match	1	NA	HMDB0008138;HMDB0244099	CPD-2182	NA	100	100
FT0446	195.055	221.8	Gluconic acid	C6H12O7	level1	O=C(O)C(O)C(O)C(O)C(O)CO	RGHNJXZEOKUKBD-UHFFFAOYSA-N	[M]	[M-H]-	1.46	4		30	0.562	0.46	metAnnotation	2	C00257;C00514;C00770;C00800;C00817;C00880;C15930	HMDB0000565;HMDB0000625;HMDB0003290;HMDB0242119;HMDB0253886;HMDB0302138;HMDB0303730;HMDB0303731;HMDB0303732	CPD-14805;CPD-14807;CPD-16836;CPD-24869;CPD0-1083;CPD0-1197;D-ALTRONATE;D-GALACTONATE;D-MANNONATE;GLUCONATE;L-GULONATE;L-IDONATE	C00257;C00514;C00770;C00800;C00817;C00880;C15930	100	100
FT1135	307.066	228.8	Erythroascorbic acid 1'-a-glucoside	C11H16O10	level1	O=C1OC(COC2OC(CO)C(O)C(O)C2O)C(O)=C1O	VMBZDIQDNQIPAL-UHFFFAOYSA-N	[M]	[M-H]-	1.48	1.2		30	0.5025	0.48	metAnnotation	2	NA	HMDB0033627	NA	NA	100	100
FT1948	436.289	178.1	LysoPE(P-16:0/0:0)	C21H44NO6P	level1	CCCCCCCCCCCCCCC=COCC(O)COP(=O)(O)OCCN	QYTPGOPLNFESQC-UHFFFAOYSA-N	[M]	[M-H]-	1.51	5.1		30	0.6964	0.51	metAnnotation	3	NA	HMDB0011152	NA	NA	100	100
FT2045	452.284	146.1	sn-glycero-3-phospho-N-(palmitoyl)ethanolamine;1-palmitoyl-sn-glycero-3-phosphoethanolamine;2-acyl-sn-glycero-3-phosphoethanolamine (n-C16:0)	C21H44NO7P;C21H44NO7P;C21H44NO7P	level1	CCCCCCCCCCCCCCCC(=O)NCCOP(=O)(O)OCC(O)CO;CCCCCCCCCCCCCCCC(=O)OCC(O)COP(=O)(O)OCCN;CCCCCCCCCCCCCCCC(=O)OC(CO)COP(=O)(O)OCCN	FIXMIXZULLAMCB-UHFFFAOYSA-N;YVYMBNSKXOXSKW-UHFFFAOYSA-N;CKPBBEOJHAPPBT-UHFFFAOYSA-N	[M];[M];[M]	[M-H]-;[M-H]-;[M-H]-	1.42;1.42;1.42	5.6;5.6;5.6	NA;NA;NA	30;30;30	0.5259;0.5259;0.5259	0.42;0.42;0.42	metAnnotation;metAnnotation;metAnnotation	1;1;1	NA	HMDB0011503;HMDB0256030;NA	CPD-22241;CPD-8353;CPD0-2177	NA	100	100
FT2107	462.305	174.1	LysoPE(P-18:1(9Z)/0:0)	C23H46NO6P	level1	CCCCCCCCC=CCCCCCCC=COCC(O)COP(=O)(O)OCCN	URGVIWXYPWWBQO-UHFFFAOYSA-N	[M]	[M-H]-	1.56	5.1		30	0.7889	0.56	metAnnotation	2	NA	HMDB0240599	NA	NA	100	100
FT2117	464.315	154	LysoPE(P-18:0/0:0)	C23H48NO6P	level1	CCCCCCCCCCCCCCCCC=COCC(O)COP(=O)(O)OCCN	KACDZDULGKPXHT-UHFFFAOYSA-N	[M]	[M-H]-	1.64	0.5		30	0.8014	0.64	metAnnotation	1	NA	HMDB0240598	NA	NA	100	100
FT2186	476.284	188	1-(linoleoyl)-sn-glycero-3-phosphoethanolamine;sn-glycero-3-phospho-N-(linoleoyl)ethanolamine	C23H44NO7P;C23H44NO7P	level1	CCCCCC=CCC=CCCCCCCCC(=O)OCC(O)COP(=O)(O)OCCN;CCCCCC=CCC=CCCCCCCCC(=O)NCCOP(=O)(O)OCC(O)CO	DBHKHNGBVGWQJE-UHFFFAOYSA-N;SIFXNALWQVODIM-UHFFFAOYSA-N	[M];[M]	[M-H]-;[M-H]-	1.62;1.47	4.9;4.9	NA;NA	30;30	0.8971;0.6105	0.62;0.47	metAnnotation;metAnnotation	1;1	NA	HMDB0011507;NA	CPD-22242;CPD-8356	NA	100	100
FT2209	480.313	171	1-Octadecanoyl-sn-glycero-3-phosphoethanolamine;2-acyl-sn-glycero-3-phosphoethanolamine (n-C18:0);sn-glycero-3-phospho-N-(stearoyl)ethanolamine	C23H48NO7P;C23H48NO7P;C23H48NO7P	level1	CCCCCCCCCCCCCCCCCC(=O)OCC(O)COP(=O)(O)OCCN;CCCCCCCCCCCCCCCCCC(=O)OC(CO)COP(=O)(O)OCCN;CCCCCCCCCCCCCCCCCC(=O)NCCOP(=O)(O)OCC(O)CO	BBYWOYAFBUOUFP-UHFFFAOYSA-N;KIHAGWUUUHJRMS-UHFFFAOYSA-N;GWPSWVKRTQYSAW-UHFFFAOYSA-N	[M];[M];[M]	[M-H]-;[M-H]-;[M-H]-	1.64;1.64;1.5	3.3;3.3;3.3	NA;NA;NA	30;30;30	0.8987;0.8987;0.6105	0.64;0.64;0.5	metAnnotation;metAnnotation;metAnnotation	2;2;2	C21484;NA	HMDB0011129;HMDB0011130;NA	CPD-22239;CPD0-2152;CPD0-2223	C21484;NA	100	100
FT2329	500.284	179.4	LysoPE(20:4(5Z,8Z,11Z,14Z)/0:0)	C25H44NO7P	level1	CCCCCC=CCC=CCC=CCC=CCCCC(=O)OCC(O)COP(=O)(O)OCCN	ROPRRXYVXLDXQO-UHFFFAOYSA-N	[M]	[M-H]-	1.48	5.7		30	0.6479	0.48	metAnnotation	1	NA	HMDB0011517	NA	NA	100	100
FT2398	512.273	182	Sulfoglycolithocholate	C26H43NO7S	level1	CC(CCC(=O)NCC(=O)O)C1CCC2C3CCC4CC(OS(=O)(=O)O)CCC4(C)C3CCC12C	FHXBAFXQVZOILS-UHFFFAOYSA-N	[M]	[M-H]-	1.68	4.3		30	0.9987	0.68	metAnnotation	1	C11301	HMDB0002639;HMDB0062801	GLYCOLITHOCHOLATE-3-SULFATES	C11301	100	100
FT3711	762.512	146.1	1-20:3-2-18:3-phosphatidylethanolamine;PE(18:2(9Z,12Z)/20:4(5Z,8Z,11Z,14Z))	C43H74NO8P;C43H74NO8P	level1	CCC=CCC=CCC=CCCCCCCCCCC(=O)OCC(COP(=O)(O)OCCN)OC(=O)CCCCCCCC=CCC=CCC=CCC;CCCCCC=CCC=CCC=CCC=CCCCC(=O)OC(COC(=O)CCCCCCCC=CCC=CCCCCC)COP(=O)(O)OCCN	OAANPOGJTAKRMX-UHFFFAOYSA-N;LFGBKOUQHCWBQI-UHFFFAOYSA-N	[M];[M]	[M-H]-;[M-H]-	1.55;1.55	4;4	NA;NA	30;30	0.7354;0.7354	0.55;0.55	metAnnotation;metAnnotation	1;1	NA	HMDB0009102;NA	CPD-8389;NA	NA	100	100

## Sheet: S5 method1_RPLC_pos
peak_name	mz	rt (s)	name	formula	confidence_level	smiles	inchikey	isotope	adduct	total_score	mz_error	rt_error_abs	rt_error_rela	ms2_score	iden_score	iden_type	num_peaks	id_kegg	id_hmdb	id_metacyc	stereo_isomer_id	Frequency in serum (%)	Frequency in plasma (%)
FT0280	181.072	182.1	1,7-Dimethylxanthine	C7H8N4O2	level1	CN1C=NC2=C1C(=O)N(C(=O)N2)C	QUNWUDVFRNGTCO-UHFFFAOYSA-N	[M]	[M+H]+	3.74	0.9	24		0.9078	0.74	MS1+ExpRT+ExpMS2 Match	2	C13747	HMDB0001860	1-7-DIMETHYLXANTHINE	C13747	80	100
FT0281	182.082	72.1	Tyrosine	C9H11NO3	level1	C1=CC(=CC=C1C[C@@H](C(=O)O)N)O	OUYCCCASQSFEME-QMMMGPOBSA-N	[M]	[M+H]+	3.9	2.6	1.7		0.9225	0.9	MS1+ExpRT+ExpMS2 Match	3	C00082;C01536;C06420	HMDB0000158;HMDB0250803	D-TYROSINE;TYR	C00082;C01536;C06420	100	100
FT0316	195.123	163.6	Tetraethylene glycol	C8H18O5	level1	C(COCCOCCOCCO)O	UWHCKJMYHZGTIT-UHFFFAOYSA-N	[M]	[M+H]+	3.94	0.8	4.8		0.984	0.94	MS1+ExpRT+ExpMS2 Match	3	NA	HMDB0094708	CPD-23030	NA	100	100
FT0338	204.123	50.2	Acetylcarnitine (C2:0)	C9H17NO4	level1	CC(=O)O[C@H](CC([O-])=O)C[N+](C)(C)C	RDHQFKQIGNGIED-MRVPVSSYSA-N	[M]	[M+H]+	3.95	1.5	2		0.9858	0.95	MS1+ExpRT+ExpMS2 Match	2	C02571	HMDB0000201;HMDB0240771;HMDB0240773	O-ACETYLCARNITINE	C02571	60	80
FT0449	246.17	172.3	2-Methylbutyroylcarnitine (C5:0);Isovalerylcarnitine (C5:0)	C12H23NO4;C12H23NO4	level1	CCC(C)C(=O)OC(CC(=O)[O-])C[N+](C)(C)C;CC(C)CC(=O)O[C@H](CC(=O)[O-])C[N+](C)(C)C	IHCPDBBYTYJYIL-UHFFFAOYSA-N;IGQBPDJNUXPEMT-SNVBAGLBSA-N	[M];[M]	[M+H]+;[M+H]+	3.79;3.78	1;1	23.2;24.6	NA;NA	0.9961;0.9971	0.79;0.78	MS1+ExpRT+ExpMS2 Match;MS1+ExpRT+ExpMS2 Match	1;1	C20826;NA	HMDB0000378;HMDB0000688	CPD-25879;NA	C20826;NA	40	60
FT0452	247.144	187.2	Val-Phe	C14H20N2O3	level1	CC(C)C(C(=O)NC(CC1=CC=CC=C1)C(=O)O)N	GJNDXQBALKCYSZ-RYUDHWBXSA-N	[M]	[M-H2O+H]+	3.78	0.6	22		0.945	0.78	MS1+ExpRT+ExpMS2 Match	1	NA	HMDB0029134;HMDB0255244	NA	NA	80	100
FT0536	277.103	69.2	gamma-Glutamylglutamic acid;Glu-Glu	C10H16N2O7;C10H16N2O7	level1	C(CC(=O)N[C@@H](CCC(=O)O)C(=O)O)[C@@H](C(=O)O)N;C(CC(=O)O)[C@@H](C(=O)N[C@@H](CCC(=O)O)C(=O)O)N	OWQDWQKWSLFFFR-WDSKDSINSA-N;KOSRFJWDECSPRO-WDSKDSINSA-N	[M];[M]	[M+H]+;[M+H]+	3.91;3.83	0.5;0.5	4.2;15.8	NA;NA	0.9143;0.9332	0.91;0.83	MS1+ExpRT+ExpMS2 Match;MS1+ExpRT+ExpMS2 Match	1;1	C01425;C05282	HMDB0011737;HMDB0028818;HMDB0250751	CPD-13219;CPD-23012;GAMMA-GLUTAMYL-D-GLUTAMATE	C01425;C05282	60	100
FT0606	313.155	218.3	Phenylalanylphenylalanine	C18H20N2O3	level1	N[C@@H](CC1=CC=CC=C1)C(=O)N[C@@H](CC1=CC=CC=C1)C(O)=O	GKZIWHRNKRBEOH-HOTGVXAUSA-N	[M]	[M+H]+	3.78	0.6	24.8		0.986	0.78	MS1+ExpRT+ExpMS2 Match	1	NA	HMDB0013302	NA	NA	80	0
FT0794	415.254	197.3	Nonaethylene glycol	C18H38O10	level1	C(COCCOCCOCCOCCOCCOCCOCCOCCO)O	YZUUTMGDONTGTN-UHFFFAOYSA-N	[M]	[M+H]+	3.79	0.5	23.3		0.9894	0.79	MS1+ExpRT+ExpMS2 Match	2					100	100
FT0860	468.309	438.5	LPC(14:0/0:0)	C22H46NO7P	level1	CCCCCCCCCCCCCC(=O)OC[C@@H](O)COP([O-])(=O)OCC[N+](C)(C)C	VXUOFDJKYGDUJI-OAQYLSRUSA-N	[M]	[M+H]+	3.91	0.7	2.6		0.8768	0.91	MS1+ExpRT+ExpMS2 Match	3	NA	HMDB0010379	CPD-20403	NA	100	100
FT0887	480.345	499.8	PC(P-16:0/0:0)	C24H50NO6P	level1	[C@](COP(=O)([O-])OCC[N+](C)(C)C)([H])(O)CO/C=C\CCCCCCCCCCCCCC	HTZINLFNXLXRBC-CQLBIITFSA-N	[M]	[M+H]+	3.85	0.2	13.1		0.9217	0.85	MS1+ExpRT+ExpMS2 Match	2					80	100
FT0894	482.324	458.9	LPC(15:0)	C23H48NO7P	level1	CCCCCCCCCCCCCCC(=O)OCC(COP(=O)([O-])OCC[N+](C)(C)C)O	RJZVWDTYEWCUAR-JOCHJYFZSA-N	[M]	[M+H]+	3.91	0.6	4.5		0.9158	0.91	MS1+ExpRT+ExpMS2 Match	2					80	100
FT0923	496.34	474.8	LPC(16:0)	C24H50NO7P	level1	CCCCCCCCCCCCCCCC(=O)OCC(COP(=O)([O-])OCC[N+](C)(C)C)(O)[H]	ASWBNKHCZGQVJV-HSZRJFAPSA-N	[M]	[M+H]+	3.92	0.2	1.8		0.8742	0.92	MS1+ExpRT+ExpMS2 Match	3	C04102	HMDB0010382;HMDB0256091	CPD-8343	C04102	100	100
FT0947	510.356	506.5	LPC(17:0/0:0)	C25H52NO7P	level1	CCCCCCCCCCCCCCCCC(=O)OCC(COP(=O)([O-])OCC[N+](C)(C)C)(O)[H]	SRRQPVVYXBTRQK-XMMPIXPASA-N	[M]	[M+H]+	3.79	0.4	17		0.8709	0.79	MS1+ExpRT+ExpMS2 Match	2	NA	HMDB0012108	CPD-20404	NA	80	100
FT0969	520.34	456.4	LPC(18:2/0:0)	C26H50NO7P	level1	O[C@@H](COP(OCC[N+](C)(C)C)([O-])=O)COC(CCCCCCC/C=C\C/C=C\CCCCC)=O	SPJFYYJXNPEZDW-FTJOPAKQSA-N	[M]	[M+H]+	3.9	1.2	4.4		0.9151	0.9	MS1+ExpRT+ExpMS2 Match	6	C04100	HMDB0010386	CPD-8347	C04100	100	100
FT1066	568.34	445.5	LPC(22:6)	C30H50NO7P	level1	CC/C=C\C/C=C\C/C=C\C/C=C\C/C=C\C/C=C\CCC(=O)OC[C@H](COP(=O)([O-])OCC[N+](C)(C)C)O	LSOWKZULVQWMLY-APPDJCNMSA-N	[M]	[M+H]+	3.87	0.1	6.1		0.8437	0.87	MS1+ExpRT+ExpMS2 Match	2	NA	HMDB0010404	NA	NA	80	100
FT1168	666.434	499.1	1-Palmitoyl-2-azelaoyl-sn-glycero-3-phosphocholine	C33H64NO10P	level1	CCCCCCCCCCCCCCCC(=O)OC[C@H](COP(=O)([O-])OCC[N+](C)(C)C)OC(=O)CCCCCCCC(=O)O	GHQQYDSARXURNG-SSEXGKCCSA-N	[M]	[M+H]+	3.89	0.3	11.8		0.9953	0.89	MS1+ExpRT+ExpMS2 Match	3					100	100
FT1306	782.569	523.2	PC(18:2/18:2)	C44H80NO8P	level1	CCCCCC(=C(CC(=C(CCCCCCCC(=O)OCC(COP(=O)([O-])OCC[N+](C)(C)C)(OC(CCCCCCCC(=C(CC(=C(CCCCC)[H])[H])[H])[H])=O)[H])[H])[H])[H])[H]	FVXDQWZBHIXIEJ-LNDKUQBDSA-N	[M]	[M+H]+	2.65	0.5			0.8116	0.65	MS1+ExpMS2 Match	2	NA	HMDB0008138;HMDB0244099	CPD-2182	NA	100	100
FT1316	786.599	604.9	PC(18:1(6Z)/18:1(6Z))	C44H84NO8P	level1	CCCCCCCCCCCC=CCCCCC(=O)OCC(COP(=O)([O-])OCC[N+](C)(C)C)OC(=O)CCCCC=CCCCCCCCCCCC	KLJBLQFSKZACGJ-MMKOEKFTSA-N	[M]	[M+H]+	2.71	2.1			0.9843	0.71	MS1+ExpMS2 Match	1					60	80
FT1315	786.6	513.5	PC(18:1(6Z)/18:1(6Z))	C44H84NO8P	level1	CCCCCCCCCCCC=CCCCCC(=O)OCC(COP(=O)([O-])OCC[N+](C)(C)C)OC(=O)CCCCC=CCCCCCCCCCCC	KLJBLQFSKZACGJ-MMKOEKFTSA-N	[M]	[M+H]+	2.72	1.3			0.9843	0.72	MS1+ExpMS2 Match	1					60	60
FT0562	286.202	247.7	2-Octenoylcarnitine;3-Octenoylcarnitine;6-Octenoylcarnitine;4-Octenoylcarnitine;5-Octenoylcarnitine;2-Propylpent-4-enoylcarnitine;2-Propylpent-2-enoylcarnitine;2-Propylpent-3-enoylcarnitine	C15H27NO4;C15H27NO4;C15H27NO4;C15H27NO4;C15H27NO4;C15H27NO4;C15H27NO4;C15H27NO4	level1	CCCCCC=CC(=O)OC(CC(=O)[O-])C[N+](C)(C)C;CCCCC=CCC(=O)OC(CC(=O)[O-])C[N+](C)(C)C;CC=CCCCCC(=O)OC(CC(=O)[O-])C[N+](C)(C)C;CCCC=CCCC(=O)OC(CC(=O)[O-])C[N+](C)(C)C;CCC=CCCCC(=O)OC(CC(=O)[O-])C[N+](C)(C)C;C=CCC(CCC)C(=O)OC(CC(=O)[O-])C[N+](C)(C)C;CCC=C(CCC)C(=O)OC(CC(=O)[O-])C[N+](C)(C)C;CC=CC(CCC)C(=O)OC(CC(=O)[O-])C[N+](C)(C)C	LOSHAHDSFZXVCT-UHFFFAOYSA-N;SXSVOVSEOKWUNE-UHFFFAOYSA-N;ZPJMKKPQYMXJIF-UHFFFAOYSA-N;YAZIZQKDCOMBCP-UHFFFAOYSA-N;RERZFFUJVGADAC-UHFFFAOYSA-N;HXTIZJCRYDMSQY-UHFFFAOYSA-N;QIZCCCHFVSQAQM-UHFFFAOYSA-N;DKKYRZFDIKUNNQ-UHFFFAOYSA-N	[M];[M];[M];[M];[M];[M];[M];[M]	[M+H]+;[M+H]+;[M+H]+;[M+H]+;[M+H]+;[M+H]+;[M+H]+;[M+H]+	1.61;1.61;1.61;1.61;1.61;1.61;1.61;1.61	0.2;0.2;0.2;0.2;0.2;0.2;0.2;0.2	NA;NA;NA;NA;NA;NA;NA;NA	30;30;30;30;30;30;30;30	0.7189;0.7189;0.7189;0.7189;0.7189;0.7189;0.7189;0.7189	0.61;0.61;0.61;0.61;0.61;0.61;0.61;0.61	metAnnotation;metAnnotation;metAnnotation;metAnnotation;metAnnotation;metAnnotation;metAnnotation;metAnnotation	1;1;1;1;1;1;1;1	NA	HMDB0013324;HMDB0240750;HMDB0241699;HMDB0241700;HMDB0241701;HMDB0241702;HMDB0241898;HMDB0241902;HMDB0241903	NA	NA	20	60

## Sheet: S6 method1_RPLC_neg
peak_name	mz	rt (s)	name	formula	confidence_level	smiles	inchikey	isotope	adduct	total_score	mz_error	rt_error_abs	rt_error_rela	ms2_score	iden_score	iden_type	num_peaks	id_kegg	id_hmdb	id_metacyc	Frequency in serum (%)	Frequency in plasma (%)
FT0225	178.051	210.1	3-Succinoylpyridine;Hippuric acid	C9H9NO3;C9H9NO3	level1	C1=CC(=CN=C1)C(=O)CCC(=O)O;C1=CC=C(C=C1)C(=O)NCC(=O)O	JGSUNMCABQUBOY-UHFFFAOYSA-N;QIAFMBKCNZACKA-UHFFFAOYSA-N	[M];[M]	[M-H]-;[M-H]-	3.94;3.84	2.1;2.1	1.4;14.3	NA;NA	0.9814;0.9944	0.94;0.84	MS1+ExpRT+ExpMS2 Match;MS1+ExpRT+ExpMS2 Match	1;1	C01586;C19569	HMDB0000714;HMDB0000992	CPD-14094;CPD-425	100	100
FT0232	179.056	45.5	Allose;Mannose;Glucose;Fructose;Tagatose	C6H12O6;C6H12O6;C6H12O6;C6H12O6;C6H12O6	level1	C(C(C(C(C(C=O)O)O)O)O)O;C([C@@H]1[C@H]([C@@H]([C@@H](C(O1)O)O)O)O)O;C([C@@H]1[C@H]([C@@H]([C@H]([C@H](O1)O)O)O)O)O;C([C@@H]1[C@H]([C@@H]([C@](O1)(CO)O)O)O)O;OC[C@@H](O)[C@H](O)[C@H](O)C(=O)CO	GZCGUPFRVQAUEE-UHFFFAOYSA-N;WQZGKKKJIJFFOK-QTVWNMPRSA-N;WQZGKKKJIJFFOK-DVKNGEFBSA-N;RFSUNEUAIZKAJO-ARQDHWQXSA-N;BJHIKXHVCXFQLS-PQLUHFTBSA-N	[M];[M];[M];[M];[M]	[M-H]-;[M-H]-;[M-H]-;[M-H]-;[M-H]-	3.96;3.96;3.93;3.91;3.9	1.2;1.2;1.2;1.2;1.2	2.1;1.8;5.3;1.5;2.1	NA;NA;NA;NA;NA	0.9904;0.9896;0.9826;0.8847;0.8715	0.96;0.96;0.93;0.91;0.9	MS1+ExpRT+ExpMS2 Match;MS1+ExpRT+ExpMS2 Match;MS1+ExpRT+ExpMS2 Match;MS1+ExpRT+ExpMS2 Match;MS1+ExpRT+ExpMS2 Match	4;4;4;4;4	C00031;C00095;C00124;C00159;C00221;C00267;C00737;C00738;C00936;C00962;C00984;C01452;C01487;C01582;C01719;C01825;C02209;C02336;C06464;C06465;C06466;C06467;C10906;C15923;C21032;C21050;C21523	HMDB0000122;HMDB0000143;HMDB0000169;HMDB0000660;HMDB0001151;HMDB0003345;HMDB0003449;HMDB0012326;HMDB0033704;HMDB0062473;HMDB0242534;HMDB0246950;HMDB0250747;HMDB0250761;HMDB0303207;HMDB0303239;HMDB0303567;HMDB0304632	Aldehydo-D-altrose;ALPHA-D-GALACTOSE;Alpha-D-Talose;ALPHA-GLUCOSE;BETA-D-FRUCTOSE;CPD-10723;CPD-10729;CPD-10730;CPD-11611;CPD-11613;CPD-12601;CPD-13428;CPD-13559;CPD-15373;CPD-15374;CPD-15382;CPD-15383;CPD-15590;CPD-15616;CPD-15620;CPD-15621;CPD-15622;CPD-15624;CPD-15625;CPD-15626;CPD-15627;CPD-15628;CPD-15629;CPD-15756;CPD-15757;CPD-15758;CPD-15759;CPD-15760;CPD-15761;CPD-15762;CPD-15825;CPD-159…	100	100
FT0230	179.072	332.9	Propyl paraben;3-IsopropoxybenzoicAcid	C10H12O3;C10H12O3	level1	CCCOC(=O)C1=CC=C(C=C1)O;CC(C)OC1=CC=CC(=C1)C(=O)O	QELSKZZBTMNZEB-UHFFFAOYSA-N;QPVBLLQBUNVSJT-UHFFFAOYSA-N	[M];[M]	[M-H]-;[M-H]-	3.89;3.85	2.5;2.5	7.9;7.3	NA;NA	0.9864;0.9144	0.89;0.85	MS1+ExpRT+ExpMS2 Match;MS1+ExpRT+ExpMS2 Match	1;1	NA	HMDB0032574	NA	100	100
FT0306	199.173	459.8	Dodecanoic acid	C12H24O2	level1	CCCCCCCCCCCC(=O)O	POULHZVOKOAJMA-UHFFFAOYSA-N	[M]	[M-H]-	3.66	13	6.8		0.861	0.66	MS1+ExpRT+ExpMS2 Match	2	C02679	HMDB0000638;HMDB0303347;HMDB0303348;HMDB0303651;HMDB0303652	DODECANOATE	100	100
FT0318	201.114	309.2	Sebacic acid	C10H18O4	level1	C(CCCCC(=O)O)CCCC(=O)O	CXMXRPHRNRROMY-UHFFFAOYSA-N	[M]	[M-H]-	3.9	2.5	1.3		0.9117	0.9	MS1+ExpRT+ExpMS2 Match	1	C08277	HMDB0000792	CPD-3623	100	100
FT0329	203.083	169.3	Tryptophan	C11H12N2O2	level1	C1=CC=C2C(=C1)C(=CN2)C[C@@H](C(=O)O)N	QIVBCDIJIAJPQS-VIFPVBQESA-N	[M]	[M-H]-	3.7	2.4	23.8		0.8858	0.7	MS1+ExpRT+ExpMS2 Match	5	C00078;C00525;C00806	HMDB0000929;HMDB0013609;HMDB0030396	D-TRYPTOPHAN;TRP	100	100
FT0369	213.189	470.6	Tridecanoic acid (Tridecylic acid)	C13H26O2	level1	CCCCCCCCCCCCC(=O)O	SZHOJFHSIKHZHA-UHFFFAOYSA-N	[M]	[M-H]-	3.71	14.2	4.1		0.9621	0.71	MS1+ExpRT+ExpMS2 Match	1	C17076	HMDB0000910	CPD-19659	100	100
FT0420	225.189	468.1	Myristoleic acid	C14H26O2	level1	CCCC/C=C\CCCCCCCC(=O)O	YWWVWXASSLXJHU-WAYWQWQTSA-N	[M]	[M-H]-	3.74	14.4	2.6		1	0.74	MS1+ExpRT+ExpMS2 Match	2	C08322	HMDB0002000;HMDB0062248;HMDB0258881	CPD-20392	100	100
FT0428	227.129	335.1	Traumatic acid	C12H20O4	level1	C(CCCCC(=O)O)CCC/C=C/C(=O)O	MAZWDMBCPDUFDJ-VQHVLOKHSA-N	[M]	[M-H]-	3.91	0.5	6.9		0.9427	0.91	MS1+ExpRT+ExpMS2 Match	1	C16308	HMDB0000933	CPD-25932	100	100
FT0435	229.145	347.6	Dodecanedioic acid	C12H22O4	level1	OC(=O)CCCCCCCCCCC(O)=O	TVIDDXQYHWJXFK-UHFFFAOYSA-N	[M]	[M-H]-	3.88	1.2	8.8		0.9421	0.88	MS1+ExpRT+ExpMS2 Match	1	C02678	HMDB0000623	CPD-10670	100	100
FT0582	267.069	84.3	Inosine;Allopurinol riboside	C10H12N4O5;C10H12N4O5	level1	C1=NC(=O)C2=C(N1)N(C=N2)[C@H]3[C@@H]([C@@H]([C@H](O3)CO)O)O;C1=NN(C2=C1C(=O)NC=N2)[C@H]3[C@@H]([C@@H]([C@H](O3)CO)O)O	UGQMRVRMYYASKQ-KQYNXXCUSA-N;KFQUAMTWOJHPEJ-DAGMQNCNSA-N	[M];[M]	[M-H]-;[M-H]-	3.63;3.59	15.4;15.5	13.7;18.2	NA;NA	0.9896;0.9761	0.63;0.59	MS1+ExpRT+ExpMS2 Match;MS1+ExpRT+ExpMS2 Match	1;1	C00294;NA	HMDB0000195;HMDB0000481;HMDB0003040;HMDB0247301	INOSINE;NA	100	100
FT0597	271.229	429.6	16-Hydroxypalmitic acid	C16H32O3	level1	C(CCCCCCCC(=O)O)CCCCCCCO	UGAGPNKCDRTDHP-UHFFFAOYSA-N	[M]	[M-H]-	3.88	3.6	3.2		0.9397	0.88	MS1+ExpRT+ExpMS2 Match	2	C18218	HMDB0006294	16-HYDROXYPALMITATE	100	100
FT0609	277.218	482.6	alpha-Linolenic acid	C18H30O2	level1	CC/C=C\C/C=C\C/C=C\CCCCCCCC(=O)O	DTOSIQBPPRVQHS-PDBXOOCHSA-N	[M]	[M-H]-	3.82	4.1	7.6		0.8948	0.82	MS1+ExpRT+ExpMS2 Match	1	C06427	HMDB0001388;HMDB0030964	CPD-10245;LINOLENIC_ACID	100	100
FT0898	367.159	391.7	Dehydroepiandrosterone sulfate	C19H28O5S	level1	C[C@]12CC[C@H]3[C@H]([C@@H]1CCC2=O)CC=C4[C@@]3(CC[C@@H](C4)OS(=O)(=O)O)C	CZWCKYRVOZZJNM-USOAJAOKSA-N	[M]	[M-H]-	3.77	2.2	17.8		0.9031	0.77	MS1+ExpRT+ExpMS2 Match	2	C04555	HMDB0001032;HMDB0247812	BETA-HYDROXYANDROST-5-EN-17-ONE-3-SULFAT	100	100
FT0949	391.287	421.5	Deoxycholic acid;Chenodeoxycholic acid;Isodeoxycholic acid	C24H40O4;C24H40O4;C24H40O4	level1	C[C@H](CCC(=O)O)[C@H]1CC[C@@H]2[C@@]1([C@H](C[C@H]3[C@H]2CC[C@H]4[C@@]3(CC[C@H](C4)O)C)O)C;C[C@H](CCC(=O)O)[C@H]1CC[C@@H]2[C@@]1(CC[C@H]3[C@H]2[C@@H](C[C@H]4[C@@]3(CC[C@H](C4)O)C)O)C;C[C@H](CCC(=O)O)[C@H]1CC[C@@H]2[C@@]1([C@H](C[C@H]3[C@H]2[C@@H](C[C@H]4[C@@]3(CCCC4)C)O)O)C	KXGVEGMKQFWNSR-LLQZFEROSA-N;RUDATBOHQWOJDD-BSWAIDMHSA-N;ZHCAAZIHTDCFJX-QLEQUTGBSA-N	[M];[M];[M]	[M-H]-;[M-H]-;[M-H]-	3.93;3.92;3.79	3.6;3.6;3.6	0.8;2.7;17	NA;NA;NA	0.9951;0.9997;0.9927	0.93;0.92;0.79	MS1+ExpRT+ExpMS2 Match;MS1+ExpRT+ExpMS2 Match;MS1+ExpRT+ExpMS2 Match	1;1;1	C02528;C04483;C07880;C17646;C17660;C17661;C17662;C17664;C17687;C20865	HMDB0000348;HMDB0000361;HMDB0000384;HMDB0000411;HMDB0000438;HMDB0000478;HMDB0000514;HMDB0000518;HMDB0000626;HMDB0000686;HMDB0000946;HMDB0002451;HMDB0002488;HMDB0002536;HMDB0002585;HMDB0246080;HMDB0246256	CPD-10534;CPD-15189;CPD-18796;CPD-18826;CPD-24303;DEOXYCHOLATE;NA	40	60
FT0958	395.19	420.9	Pregnenolone sulfate	C21H32O5S	level1	CC(=O)[C@H]1CC[C@@H]2[C@@]1(CC[C@H]3[C@H]2CC=C4[C@@]3(CC[C@@H](C4)OS(=O)(=O)O)C)C	DIJBBUIOWGGQOP-QGVNFLHTSA-N	[M]	[M-H]-	3.87	0.1	4.8		0.8257	0.87	MS1+ExpRT+ExpMS2 Match	1	C18044	HMDB0000774;HMDB0060382	CPD-21809	20	80
FT1051	432.309	427.5	Glycolithocholic acid	C26H43NO4	level1	C[C@H](CCC(=O)NCC(=O)O)[C@H]1CC[C@@H]2[C@@]1(CC[C@H]3[C@H]2CC[C@H]4[C@@]3(CC[C@H](C4)O)C)C	XBSQTYHEGZTYJE-OETIFKLTSA-N	[M]	[M-H]-	3.79	6.8	8.6		0.9405	0.79	MS1+ExpRT+ExpMS2 Match	2	C15557	HMDB0000698	GLYCOLITHOCHOLATE	100	100
FT1091	448.307	408.8	Glycochenodeoxycholic acid	C26H43NO5	level1	C[C@H](CCC(=O)NCC(=O)O)[C@H]1CC[C@@H]2[C@@]1(CC[C@H]3[C@H]2[C@@H](C[C@H]4[C@@]3(CC[C@H](C4)O)C)O)C	GHCZAUBVMUEKKP-GYPHWSFCSA-N	[M]	[M-H]-	3.84	1	17.5		0.9957	0.84	MS1+ExpRT+ExpMS2 Match	2	C05466	HMDB0000637;HMDB0000708;HMDB0006898;HMDB0242392	CPD-25857;GLYCOCHENODEOXYCHOLIC_ACID	80	100
FT1099	452.281	468.2	LPE(16:0)	C21H44NO7P	level1	CCCCCCCCCCCCCCCC(=O)OCC(COP(=O)(O)OCCN)O	YVYMBNSKXOXSKW-HXUWFJFHSA-N	[M]	[M-H]-	3.82	6	9.3		0.9981	0.82	MS1+ExpRT+ExpMS2 Match	2	NA	HMDB0011503;HMDB0256030	CPD-8353	100	100
FT1149	478.296	472.7	LPE(18:1(9Z)/0:0)	C23H46NO7P	level1	CCCCCCCC/C=C\CCCCCCCC(=O)OC[C@H](COP(=O)(O)OCCN)O	PYVRVRFVLRNJLY-MZMPXXGTSA-N	[M]	[M-H]-	3.85	3.6	10.1		0.9815	0.85	MS1+ExpRT+ExpMS2 Match	1	NA	HMDB0011506	CPD-8355	100	100
FT1001	409.239	474.4	1-Palmitoyllysophosphatidate	C19H39O7P	level1	CCCCCCCCCCCCCCCC(=O)OCC(COP(=O)(O)O)O	YNDYKPRNFWPPFU-UHFFFAOYSA-N	[M]	[M-H]-	2.57	8.1			0.9135	0.57	MS1+ExpMS2 Match	1	C04036	NA	1-PALMITOYLGLYCEROL-3-PHOSPHATE	40	80
FT0247	183.14	418.9	Undecylenic acid	C11H20O2	level1	C=CCCCCCCCCC(=O)O	FRPZMMHWLSIFAZ-UHFFFAOYSA-N	[M]	[M-H]-	1.73	0.8		5.8	0.5785	0.73	metAnnotation	1	C13910	HMDB0033724	CPD-23302	100	100
FT0264	187.134	387.3	3-hydroxydecanoate;3-hydroxy-4-methylnonanoate;Ethyl 3-hydroxyoctanoate	C10H20O3;C10H20O3;C10H20O3	level1	CCCCCCCC(O)CC(=O)O;CCCCCC(C)C(O)CC(=O)O;CCCCCC(O)CC(=O)OCC	FYSSBMZUBSBFJL-UHFFFAOYSA-N;DKHBPKDDJNXAAP-UHFFFAOYSA-N;VGWUJHSTGYCXQQ-UHFFFAOYSA-N	[M];[M];[M]	[M-H]-;[M-H]-;[M-H]-	1.65;1.64;1.63	0.4;0.4;0.4	NA;NA;NA	12.8;14.2;14.5	0.5252;0.5252;0.5252	0.65;0.64;0.63	metAnnotation;metAnnotation;metAnnotation	1;1;1	NA	HMDB0002203;HMDB0010725;HMDB0041600;NA	CPD-12779;CPD-21097;NA	100	100
FT0280	192.067	235.3	Methyl hippurate;Betamipron;Phenylacetylglycine;2-Methylhippuric acid;m-Methylhippuric acid	C10H11NO3;C10H11NO3;C10H11NO3;C10H11NO3;C10H11NO3	level1	COC(=O)CNC(=O)C1=CC=CC=C1;O=C(O)CCNC(=O)C1=CC=CC=C1;O=C(O)CNC(=O)CC1=CC=CC=C1;CC1=C(C(=O)NCC(=O)O)C=CC=C1;CC1=CC(C(=O)NCC(=O)O)=CC=C1	XTKVNQKOTKPCKM-UHFFFAOYSA-N;CWXYHOHYCJXYFQ-UHFFFAOYSA-N;UTYVDVLMYQPLQB-UHFFFAOYSA-N;YOEBAVRJHRCKRE-UHFFFAOYSA-N;YKAKNMHEIJUKEX-UHFFFAOYSA-N	[M];[M];[M];[M];[M]	[M-H]-;[M-H]-;[M-H]-;[M-H]-;[M-H]-	1.79;1.78;1.72;1.72;1.72	0.1;0.1;0.1;0.1;0.1	NA;NA;NA;NA;NA	17.5;19;25.5;26.1;26.1	0.8729;0.8729;0.8729;0.8729;0.8729	0.79;0.78;0.72;0.72;0.72	metAnnotation;metAnnotation;metAnnotation;metAnnotation;metAnnotation	1;1;1;1;1	C05598;NA	HMDB0000821;HMDB0000859;HMDB0011723;HMDB0013245;HMDB0034250	CPD-11715;NA	0	100
FT0298	197.156	436.4	Decanoyl acetaldehyde	C12H22O2	level1	CCCCCCCCCC(=O)CC=O	QBDCOUHKEVYWLO-UHFFFAOYSA-N	[M]	[M-H]-	1.85	1.1		1.1	0.7486	0.85	metAnnotation	1	C16947	NA	NA	100	100
FT0308	199.134	339.4	9-Hydroxy-10-undecenoic acid;3-Nonanon-1-yl acetate	C11H20O3;C11H20O3	level1	C=CC(O)CCCCCCCC(=O)O;CCCCCCC(=O)CCOC(C)=O	CJUFNYIRKDOQMC-UHFFFAOYSA-N;SIDKXKCKKVBGMY-UHFFFAOYSA-N	[M];[M]	[M-H]-;[M-H]-	1.8;1.75	0.3;0.3	NA;NA	1.2;0.2	0.6364;0.5184	0.8;0.75	metAnnotation;metAnnotation	2;2	NA	HMDB0032662;HMDB0037179	NA	100	100
FT0362	211.137	463.5	Traumatin	C12H20O3	level1	O=CC=CCCCCCCCCC(=O)O	INMKWUNQKOWGEZ-UHFFFAOYSA-N	[M]	[M-H]-	1.52	2.4		23.6	0.5021	0.52	metAnnotation	1	C16309	HMDB0037326	12-OXO-TRANS-10-DODECENOATE;CPD-9839	0	100
FT0395	219.176	420.7	6,9,12-Pentadecatrien-2-one;2-Nonylphenol	C15H24O;C15H24O	level1	CCC=CCC=CCC=CCCCC(C)=O;CCCCCCCCCC1=CC=CC=C1O	CDLUQRUBQHRFDS-UHFFFAOYSA-N;SNQQPOLDUKLAAF-UHFFFAOYSA-N	[M];[M]	[M-H]-;[M-H]-	1.74;1.7	0.9;0.9	NA;NA	0.6;4	0.529;0.5023	0.74;0.7	metAnnotation;metAnnotation	1;1	NA	HMDB0039532;HMDB0245272	NA	100	100
FT0433	228.161	310.5	N-Decanoylglycine	C12H23NO3	level1	CCCCCCCCCC(=O)NCC(=O)O	WRRYZYASRAUROW-UHFFFAOYSA-N	[M]	[M-H]-	1.91	0.3		9.1	0.9751	0.91	metAnnotation	1	NA	HMDB0013267	NA	100	100
FT0490	242.177	332	N-Undecanoylglycine	C13H25NO3	level1	CCCCCCCCCCC(=O)NCC(=O)O	HEUQYIQQCNOXOG-UHFFFAOYSA-N	[M]	[M-H]-	1.67	0.5		11	0.5404	0.67	metAnnotation	2	NA	HMDB0013286	NA	100	100
FT0498	243.197	393.4	2S-Hydroxytetradecanoic acid	C14H28O3	level1	CCCCCCCCCCCCC(O)C(=O)O	JYZJYKOZGGEXSX-UHFFFAOYSA-N	[M]	[M-H]-	1.73	0.5		9.9	0.6452	0.73	metAnnotation	1	C13790	HMDB0002261	CPD-8471	100	100
FT0553	257.176	386.2	Dibutyl adipate	C14H26O4	level1	CCCCOC(=O)CCCCC(=O)OCCCC	XTJFFFGAUHQWII-UHFFFAOYSA-N	[M]	[M-H]-	1.88	0.5		2.5	0.8114	0.88	metAnnotation	1	C14253	HMDB0251172	NA	100	20
FT0570	263.205	470.1	Norlinolenic acid	C17H28O2	level1	CCC=CCC=CCC=CCCCCCCC(=O)O	FAFSAZIEJFMBBY-UHFFFAOYSA-N	[M]	[M-H]-	1.89	3.2		5.9	0.9905	0.89	metAnnotation	2	C16344	NA	NA	100	100
FT0627	283.192	403.2	Tetranorprostanedioic acid	C16H28O4	level1	O=C(O)CCCCCCCC1CCCC1CCC(=O)O	VDSTWEBFEFGHLI-UHFFFAOYSA-N	[M]	[M-H]-	1.79	0.7		7.3	0.7271	0.79	metAnnotation	1	NA	HMDB0258926	NA	100	100
FT0634	285.208	421.2	Hexadecanedioate	C16H30O4	level1	O=C(O)CCCCCCCCCCCCCCC(=O)O	QQHJDPROMQRDLA-UHFFFAOYSA-N	[M]	[M-H]-	1.75	0.8		9.4	0.6889	0.75	metAnnotation	1	C19615	HMDB0000672;HMDB0304377	CPD-10511	100	100
FT0667	295.229	432.6	Hydroxyoctadeca-9,12-dienoic acid	C18H32O3	level1	CCCCCC=CCC=CC(O)CCCCCCC(=O)O	UKRXAPMQXXXXTD-UHFFFAOYSA-N	[M]	[M-H]-	1.88	1.2		1.5	0.8304	0.88	metAnnotation	2	C08318	NA	NA	100	100
FT0676	297.245	461.5	2-Oxooctadecanoic acid	C18H34O3	level1	CCCCCCCCCCCCCCCCC(=O)C(=O)O	JUCAMRNDACLKGY-UHFFFAOYSA-N	[M]	[M-H]-	1.84	1.5		4.3	0.8114	0.84	metAnnotation	1	C00869	NA	2-OXOSTEARATE	100	100
FT0694	301.219	466.4	Icosapentaenoate;Icosapentaenoic acid;Icosa-2,4,6,8,10-pentaenoic acid	C20H30O2;C20H30O2;C20H30O2	level1	CCC=CCC=CCCCC=CC=CC=CCCCC(=O)O;CCC=CCC=CCC=CCC=CCC=CCCCC(=O)O;CCCCCCCCCC=CC=CC=CC=CC=CC(=O)O	XGTCGDUVXWLURC-UHFFFAOYSA-N;JAZBEHYOTPTENJ-UHFFFAOYSA-N;SBHCLVQMTBWHCD-UHFFFAOYSA-N	[M];[M];[M]	[M-H]-;[M-H]-;[M-H]-	1.75;1.74;1.74	1.9;1.9;1.9	NA;NA;NA	4.7;4.7;6	0.6335;0.6247;0.6335	0.75;0.74;0.74	metAnnotation;metAnnotation;metAnnotation	1;1;1	C06428;C12083;NA	HMDB0001999;HMDB0244477;HMDB0245697;NA	5Z7E9E14Z17Z-EICOSAPENTAENOATE;5Z8Z11Z14Z17Z-EICOSAPENTAENOATE;NA	100	100
FT0720	309.208	403.5	9-Hydroxy-12-oxo-10(E),15octadecadienoic acid;10-Hydroperoxyoctadeca-8,12,15-trienoate;12-oxo-13-hydroxy-9(Z), 15octadecadienoate;12,13-Epoxy-11-hydroxy-9,15-octadecadienoic acid;13HPOT	C18H30O4;C18H30O4;C18H30O4;C18H30O4;C18H30O4	level1	CCC=CCCC(=O)C=CC(O)CCCCCCCC(=O)O;CCC=CCC=CCC(C=CCCCCCCC(=O)O)OO;CCC=CCC(O)C(=O)CC=CCCCCCCCC(=O)O;CCC=CCC1OC1C(O)C=CCCCCCCCC(=O)O;CCC=CCC(C=CC=CCCCCCCCC(=O)O)OO	AAJBIBPYWAVKOQ-UHFFFAOYSA-N;PTYXOLTZOUXIKI-UHFFFAOYSA-N;CXXMQDYRBRVCTH-UHFFFAOYSA-N;XHMGEKKHSKIGMI-UHFFFAOYSA-N;UYQGVDXDXBAABN-UHFFFAOYSA-N	[M];[M];[M];[M];[M]	[M-H]-;[M-H]-;[M-H]-;[M-H]-;[M-H]-	1.85;1.83;1.82;1.82;1.81	0.6;0.6;0.6;0.6;0.6	NA;NA;NA;NA;NA	5.1;7.9;9.2;9.3;10.7	0.8114;0.8114;0.8114;0.8114;0.8114	0.85;0.83;0.82;0.82;0.81	metAnnotation;metAnnotation;metAnnotation;metAnnotation;metAnnotation	1;1;1;1;1	C04785;C20704;C21923;NA	HMDB0033505;HMDB0301803;HMDB0302824;HMDB0302825;NA	CPD-15843;CPD-19355;CPD-19356;CPD-725;NA	100	100
FT0726	311.223	401.5	13-Hydroperoxyoctadeca-9,11-dienoic acid	C18H32O4	level1	CCCCCC(C=CC=CCCCCCCCC(=O)O)OO	JDSRHVWSAMTSSN-UHFFFAOYSA-N	[M]	[M-H]-	1.8	0.6		11.9	0.8114	0.8	metAnnotation	1	C04717	HMDB0003871;HMDB0062637	13-HYDROPEROXYOCTADECA-911-DIENOATE;CPD-22987	100	100
FT0742	315.197	414.1	15-Deoxy-Delta12,14-PGJ2	C20H28O3	level1	CCCCCC=CC=C1C(=O)C=CC1CC=CCCCC(=O)O	VHRUMKCAEVRUBK-UHFFFAOYSA-N	[M]	[M-H]-	1.72	0.7		5.5	0.5649	0.72	metAnnotation	2	C14717	HMDB0005079;HMDB0247553	CPD-21230	100	100
FT0773	325.202	363.7	5-[4-Hydroxy-2-[3-hydroxyoct-1-enyl]oxan-3-yl]pent-3-enoic acid;2,3-Dinor-8-iso prostaglandin F2alpha	C18H30O5;C18H30O5	level1	CCCCCC(O)C=CC1OCCC(O)C1CC=CCC(=O)O;CCCCCC(O)C=CC1C(O)CC(O)C1CC=CCC(=O)O	CMBTXTLLBGRNAY-UHFFFAOYSA-N;IDKLJIUIJUVJNR-UHFFFAOYSA-N	[M];[M]	[M-H]-;[M-H]-	1.88;1.84	0.4;0.4	NA;NA	2;2.8	0.8114;0.737	0.88;0.84	metAnnotation;metAnnotation	2;2	C14794;NA	HMDB0244345;NA	NA	100	100
FT0798	333.207	377.4	Prostaglandin C2;bicyclo prostaglandin E2;Prostaglandin A2;11,18-DiHEPE;15-Keto-13,14-dihydroprostaglandin A2	C20H30O4;C20H30O4;C20H30O4;C20H30O4;C20H30O4	level1	CCCCCC(O)C=CC1=CCC(=O)C1CC=CCCCC(=O)O;CCCCC1C(=O)CCC2C(CC=CCCCC(=O)O)C(=O)CC12;CCCCCC(O)C=CC1C=CC(=O)C1CC=CCCCC(=O)O;CCC(O)C=CC=CC=CC(O)CC=CCC=CCCCC(=O)O;CCCCCC(=O)CCC1C=CC(=O)C1CC=CCCCC(=O)O	CMBOTAQMTNMTBD-UHFFFAOYSA-N;CGCZPIJMGKLVTQ-UHFFFAOYSA-N;MYHXHCUNDDAEOZ-UHFFFAOYSA-N;RWHZIKMTLJOOEH-UHFFFAOYSA-N;FMKLAIBZMCURLI-UHFFFAOYSA-N	[M];[M];[M];[M];[M]	[M-H]-;[M-H]-;[M-H]-;[M-H]-;[M-H]-	1.91;1.9;1.85;1.85;1.85	0.3;0.3;0.3;0.3;0.3	NA;NA;NA;NA;NA	3.3;1.1;10.9;10.8;10.7	0.8915;0.8213;0.8915;0.8915;0.8915	0.91;0.9;0.85;0.85;0.85	metAnnotation;metAnnotation;metAnnotation;metAnnotation;metAnnotation	1;1;1;1;1	C05953;C05955;NA	HMDB0001244;HMDB0002752;HMDB0060054;HMDB0060095;HMDB0242292;HMDB0249187;HMDB0302203;NA	CPD-21228;CPD-24163;CPD-24680;CPD-24728;NA	100	100
FT0806	335.223	396.4	Prostaglandin B1	C20H32O4	level1	CCCCCC(O)C=CC1=C(CCCCCCC(=O)O)C(=O)CC1	YBHMPNRDOVPQIN-UHFFFAOYSA-N	[M]	[M-H]-	1.7	0.6		9.2	0.5776	0.7	metAnnotation	2	C00959	HMDB0002982;HMDB0302204	CPD-22743	100	100
FT0811	337.238	390.7	5,6-DHET	C20H34O4	level1	CCCCCC=CCC=CCC=CCC(O)C(O)CCCC(=O)O	GFNYAPAJUNPMGH-UHFFFAOYSA-N	[M]	[M-H]-	1.69	0.5		11.9	0.5967	0.69	metAnnotation	1	C14772	HMDB0002343	NA	60	100
FT0826	343.229	433.6	Anacardic acid;14-Hydroxydocosahexaenoic acid	C22H32O3;C22H32O3	level1	CCCC=CCC=CCCCCCCCC1=C(C(=O)O)C(O)=CC=C1;CCCCCCCCC(O)C=CC=CC=CC=CC=CC=CC(=O)O	KAOMOVYHGLSFHQ-UHFFFAOYSA-N;RLCOKXQEBHOCJC-UHFFFAOYSA-N	[M];[M]	[M-H]-;[M-H]-	1.88;1.88	0.9;0.9	NA;NA	0.7;0.8	0.8114;0.8114	0.88;0.88	metAnnotation;metAnnotation	1;1	NA	HMDB0033896;HMDB0244585	NA	100	100
FT0854	351.218	373.8	Prostaglandin H2	C20H32O5	level1	CCCCCC(O)C=CC1C2CC(OO2)C1CC=CCCCC(=O)O	YIBNHAJFJUQSRA-UHFFFAOYSA-N	[M]	[M-H]-	1.69	0.1		15.2	0.6353	0.69	metAnnotation	1	C00427	HMDB0001381	PROSTAGLANDIN-H2	100	100
FT0863	353.233	382.5	Prostaglandin F2alpha	C20H34O5	level1	CCCCCC(O)C=CC1C(O)CC(O)C1CC=CCCCC(=O)O	PXGPLTODNUVGFL-UHFFFAOYSA-N	[M]	[M-H]-	1.88	0.2		3.8	0.8231	0.88	metAnnotation	1	C00639;C02314;C05959;C13809	HMDB0001139;HMDB0001483;HMDB0002115;HMDB0005083;HMDB0010199;HMDB0011137;HMDB0246949;HMDB0302209	5Z13E-15S-9-ALPHA11-ALPHA15-TRIHY;CPD-24636;CPD-24671;CPD-24726	80	100
FT0875	359.223	382.6	14(R),21diHDoHE;protectin DX;maresin 2;resolvin D5;HpDHA	C22H32O4;C22H32O4;C22H32O4;C22H32O4;C22H32O4	level1	CC(O)C=CCC=CCC(O)C=CC=CCC=CCC=CCCC(=O)O;CCC=CCC(O)C=CC=CC=CC(O)CC=CCC=CCCC(=O)O;CCC=CCC=CCC(O)C(O)C=CC=CC=CCC=CCCC(=O)O;CCC=CCC(O)C=CC=CCC=CC=CC(O)C=CCCCC(=O)O;CCC=CCC=CCC=CCC=CC=CC(CC=CCCC(=O)O)OO	FRJZMMUVPROLHN-UHFFFAOYSA-N;CRDZYJSQHCXHEG-UHFFFAOYSA-N;ALWYOLKNLLFCAY-UHFFFAOYSA-N;JBRPFYYLEQERPG-UHFFFAOYSA-N;IYPGULUSNSBANC-UHFFFAOYSA-N	[M];[M];[M];[M];[M]	[M-H]-;[M-H]-;[M-H]-;[M-H]-;[M-H]-	1.7;1.68;1.68;1.68;1.67	0.3;0.3;0.3;0.3;0.3	NA;NA;NA;NA;NA	10.3;12.3;12.5;12.5;13.5	0.5734;0.5734;0.5734;0.5734;0.5734	0.7;0.68;0.68;0.68;0.67	metAnnotation;metAnnotation;metAnnotation;metAnnotation;metAnnotation	1;1;1;1;1	NA	HMDB0003689;HMDB0004038;HMDB0244278;NA	CPD-24692;CPD-24693;CPD-24695;CPD-24696;CPD-24698;CPD-24699;CPD-24702;CPD-24703;CPD-24729;CPD-25486;CPD-25496;CPD-25499	80	100
FT0899	367.213	320.1	Prostaglandin G2	C20H32O6	level1	CCCCCC(C=CC1C2CC(OO2)C1CC=CCCCC(=O)O)OO	SGUKUZOVHSFKPH-UHFFFAOYSA-N	[M]	[M-H]-	1.6	0		27	0.6505	0.6	metAnnotation	2	C05956	HMDB0003235	CPD-17980	100	100
FT0906	369.228	334.8	6-Keto-prostaglandin F1alpha	C20H34O6	level1	CCCCCC(O)C=CC1C(O)CC(O)C1CC(=O)CCCCC(=O)O	KFGOFTHODYBSGM-UHFFFAOYSA-N	[M]	[M-H]-	1.91	0.1		5.7	0.9098	0.91	metAnnotation	2	C05961	HMDB0002886	CPD-24635	100	100
FT0918	375.217	326.8	14-Hydroxy-E4-neuroprostane;17-Hydroxy-E4-neuroprostane;7-Hydroxy-D4-neuroprostane;10-Hydroxy-D4-neuroprostane;10-Hydroxy-E4-neuroprostane	C22H32O5;C22H32O5;C22H32O5;C22H32O5;C22H32O5	level1	CCC=CCC=CCC(O)C=CC1C(O)CC(=O)C1CC=CCCC(=O)O;CCC=CCC(O)C=CC1C(O)CC(=O)C1CC=CCC=CCCC(=O)O;CCC=CCC=CCC1C(=O)CC(O)C1C=CC(O)CC=CCCC(=O)O;CCC=CCC1C(=O)CC(O)C1C=CC(O)CC=CCC=CCCC(=O)O;CCC=CCC1C(O)CC(=O)C1C=CC(O)CC=CCC=CCCC(=O)O	BCQOUZGZSCCQCM-UHFFFAOYSA-N;ULILMUUUHYDFOW-UHFFFAOYSA-N;MBWYKQQOOVDDJT-UHFFFAOYSA-N;HKRPDTDZWZZKNW-UHFFFAOYSA-N;IFQRUHXGXJVRNV-UHFFFAOYSA-N	[M];[M];[M];[M];[M]	[M-H]-;[M-H]-;[M-H]-;[M-H]-;[M-H]-	1.68;1.68;1.68;1.68;1.68	0.2;0.2;0.2;0.2;0.2	NA;NA;NA;NA;NA	11.4;11.4;11.4;11.4;11.4	0.5649;0.5649;0.5649;0.5649;0.5649	0.68;0.68;0.68;0.68;0.68	metAnnotation;metAnnotation;metAnnotation;metAnnotation;metAnnotation	1;1;1;1;1	NA	HMDB0012580;HMDB0012601;HMDB0012855;HMDB0062275;HMDB0062276	NA	60	100
FT0936	385.223	300.5	7-[2-(1,2-Dihydroxy-3-oxooctyl)-3,5-dihydroxycyclopentyl]hept-5-enoic acid	C20H34O7	level1	CCCCCC(=O)C(O)C(O)C1C(O)CC(O)C1CC=CCCCC(=O)O	MUEUGPOTDVINAD-UHFFFAOYSA-N	[M]	[M-H]-	1.77	0.1		15.6	0.8114	0.77	metAnnotation	1	NA	HMDB0244520	NA	80	80
FT0967	397.206	409.7	Pregnanolone sulfate	C21H34O5S	level1	CC(=O)C1CCC2C3CCC4CC(OS(=O)(=O)O)CCC4(C)C3CCC12C	MENQCIVHHONJLU-UHFFFAOYSA-N	[M]	[M-H]-	1.96	0.6		1.3	0.9605	0.96	metAnnotation	1	NA	HMDB0240590;HMDB0240591;HMDB0253218	NA	100	100
FT1058	436.288	482.7	LysoPE(P-16:0/0:0)	C21H44NO6P	level1	CCCCCCCCCCCCCCC=COCC(O)COP(=O)(O)OCCN	QYTPGOPLNFESQC-UHFFFAOYSA-N	[M]	[M-H]-	1.75	4.4		7	0.764	0.75	metAnnotation	1	NA	HMDB0011152	NA	80	100
FT1142	476.279	450.2	1-(linoleoyl)-sn-glycero-3-phosphoethanolamine	C23H44NO7P	level1	CCCCCC=CCC=CCCCCCCCC(=O)OCC(O)COP(=O)(O)OCCN	DBHKHNGBVGWQJE-UHFFFAOYSA-N	[M]	[M-H]-	1.8	1.2		2.2	0.6729	0.8	metAnnotation	2	NA	HMDB0011507	CPD-8356	100	100
FT1221	511.303	404.6	2-acyl-sn-glycero-3-phosphoglycerol (n-C18:0);1-acyl-sn-glycero-3-phosphoglycerol (n-C18:0)	C24H49O9P;C24H49O9P	level1	CCCCCCCCCCCCCCCCCC(=O)OC(CO)COP(=O)(O)OCC(O)CO;CCCCCCCCCCCCCCCCCC(=O)OCC(O)COP(=O)(O)OCC(O)CO	ZYKIFISVQNGKFE-UHFFFAOYSA-N;HFJVKBVEKQHVTO-UHFFFAOYSA-N	[M];[M]	[M-H]-;[M-H]-	1.85;1.85	1.3;1.3	NA;NA	13.4;13.4	0.9659;0.9659	0.85;0.85	metAnnotation;metAnnotation	1;1	NA	HMDB0061697;HMDB0061703	CPD0-2133;CPD0-2140	20	80
FT1303	559.481	550.9	2-Hexadec-7-enylicosa-8,11-dienedioic acid	C36H64O4	level1	CCCCCCCCC=CCCCCCCC(CCCCCC=CCC=CCCCCCCCC(=O)O)C(=O)O	FIMSWIYKMHXCEM-UHFFFAOYSA-N	[M]	[M-H]-	1.63	7		20	0.8351	0.63	metAnnotation	1	NA	HMDB0255383	NA	0	60
FT1314	563.511	514.5	FAHFA(18:1(9Z)/12-O-18:0);FAHFA(18:1(9Z)/11-O-18:0);FAHFA(18:1(9Z)/13-O-18:0);FAHFA(18:1(9Z)/9-O-18:0);FAHFA(18:1(9Z)/5-O-18:0)	C36H68O4;C36H68O4;C36H68O4;C36H68O4;C36H68O4	level1	CCCCCCCCC=CCCCCCCCC(=O)OC(CCCCCC)CCCCCCCCCCC(=O)O;CCCCCCCCC=CCCCCCCCC(=O)OC(CCCCCCC)CCCCCCCCCC(=O)O;CCCCCCCCC=CCCCCCCCC(=O)OC(CCCCC)CCCCCCCCCCCC(=O)O;CCCCCCCCC=CCCCCCCCC(=O)OC(CCCCCCCCC)CCCCCCCC(=O)O;CCCCCCCCC=CCCCCCCCC(=O)OC(CCCCCCCCCCCCC)CCCC(=O)O	OCHJVQODRYVDAA-UHFFFAOYSA-N;KPPODOBNUWGHGC-UHFFFAOYSA-N;RCTXOTTXFKSGGU-UHFFFAOYSA-N;PGKKGBQMNNEIHV-UHFFFAOYSA-N;FQZBGGYKEFIGPO-UHFFFAOYSA-N	[M];[M];[M];[M];[M]	[M-H]-;[M-H]-;[M-H]-;[M-H]-;[M-H]-	1.7;1.7;1.7;1.66;1.66	6.4;6.4;6.4;6.4;6.4	NA;NA;NA;NA;NA	12.1;12;12.4;16.3;16.3	0.8114;0.8114;0.8114;0.8114;0.8114	0.7;0.7;0.7;0.66;0.66	metAnnotation;metAnnotation;metAnnotation;metAnnotation;metAnnotation	1;1;1;1;1	NA	HMDB0112105;HMDB0112109;HMDB0112140;HMDB0112144;HMDB0112145	NA	80	60
FT1328	571.296	508.4	1-palmitoyl-sn-glycero-3-phosphoinositol	C25H49O12P	level1	CCCCCCCCCCCCCCCC(=O)OCC(O)COP(=O)(O)OC1C(O)C(O)C(O)C(O)C1O	UOXRPRZMAROFPH-UHFFFAOYSA-N	[M]	[M-H]-	1.56	6.4		26	0.7625	0.56	metAnnotation	2	NA	HMDB0061695	CPD-21233	100	100
FT1374	595.293	491.5	LysoPI(18:2(9Z,12Z)/0:0)	C27H49O12P	level1	CCCCCC=CCC=CCCCCCCCC(=O)OCC(O)COP(=O)(O)OC1C(O)C(O)C(O)C(O)C1O	SAHCQBPGXQFTRA-UHFFFAOYSA-N	[M]	[M-H]-	1.54	4.1		19.6	0.5484	0.54	metAnnotation	1	NA	HMDB0240597;HMDB0242155	NA	60	80
FT1375	595.502	527.9	Glycerol triundecanoate	C36H68O6	level1	CCCCCCCCCCC(=O)OCC(COC(=O)CCCCCCCCCC)OC(=O)CCCCCCCCCC	MBXVIRZWSHICAV-UHFFFAOYSA-N	[M]	[M-H]-	1.69	6.7		20.7	0.9448	0.69	metAnnotation	2	NA	HMDB0031089	NA	100	100
FT1381	597.311	512.2	LysoPI(18:1(9Z)/0:0)	C27H51O12P	level1	CCCCCCCCC=CCCCCCCCC(=O)OCC(O)COP(=O)(O)OC1C(O)C(O)C(O)C(O)C1O	UGDOFRYHDCDVHD-UHFFFAOYSA-N	[M]	[M-H]-	1.57	5.9		21.4	0.6873	0.57	metAnnotation	1	NA	HMDB0061693;HMDB0242160	NA	60	100
FT1385	599.326	504.8	1-stearoyl-sn-glycero-3-phosphoinositol;LysoPI(0:0/18:0)	C27H53O12P;C27H53O12P	level1	CCCCCCCCCCCCCCCCCC(=O)OCC(O)COP(=O)(O)OC1C(O)C(O)C(O)C(O)C1O;CCCCCCCCCCCCCCCCCC(=O)OC(CO)COP(=O)(O)OC1C(O)C(O)C(O)C(O)C1O	MXAFDFDAIFZFET-UHFFFAOYSA-N;AGVRWBBFKKEVAX-UHFFFAOYSA-N	[M];[M]	[M-H]-;[M-H]-	1.57;1.57	5.6;5.6	NA;NA	13.8;13.8	0.5607;0.5607	0.57;0.57	metAnnotation;metAnnotation	2;2	NA	HMDB0061704;HMDB0240261	CPD-20405;NA	100	100
FT1421	619.293	487.1	LysoPI(20:4(5Z,8Z,11Z,14Z)/0:0)	C29H49O12P	level1	CCCCCC=CCC=CCC=CCC=CCCCC(=O)OCC(O)COP(=O)(O)OC1C(O)C(O)C(O)C(O)C1O	LXUGKKVCSTYZFK-UHFFFAOYSA-N	[M]	[M-H]-	1.63	3.5		17.8	0.6809	0.63	metAnnotation	1	NA	HMDB0061690	NA	100	100

## Sheet: S7 method2_RPLC_pos
peak_name	mz	rt (s)	name	cosine_score	n_ms2_peaks	n_matched_peaks	ppm_diff	formula	inchikey	collision_energy	adduct	confidence_level	Frequency in serum (%)	Frequency in plasma (%)
FT0001	100.075	37.084	N-Methyl-2-pyrrolidone	0.861471	10	7	0.163976	C5H9NO	SECXISVLQFMRJM-UHFFFAOYSA-N	Unknown	[M+H]+	2	20	60
FT0117	149.023	519.074	Phthalic anhydride	0.961558	3	3	4.27802	C8H4O3	LGRFSURHDFAFJT-UHFFFAOYSA-N	10.0 eV	[M+H]+	2	60	60
FT0127	152.07	19.134	Acetaminophen	0.741351	18	13	1.42066	C8H9NO2	RZVAJINKPMORJF-UHFFFAOYSA-N	Unknown	[M+H]+	1	100	60
FT0206	181.085	30.2475	Propylparaben	0.749962	19	7	3.14856	C10H12O3	QELSKZZBTMNZEB-UHFFFAOYSA-N	40.0 eV	[M+H]+	2	100	60
FT0466	252.144	16.2805	Prosulfocarb	0.941062	5	3	7.96092	C14H21NOS	NQLVQOSNDJXLKG-UHFFFAOYSA-N	10.0 eV	[M+H]+	2	100	100
FT0573	277.104	182.348	DTXSID90964182	0.972799	4	1	4.64481	C15H16O5	LJSWMDKKEBOERP-LBPRGKRZSA-N	Unknown	[M+H]+	2	100	100
FT0718	303.231	745.887	17alpha-Methyltestosterone	0.919491	39	39	0.53619	C20H30O2	GCKMFJBGXUYNAG-HLXURNFRSA-N	20.0 eV	[M+H]+	2	100	100
FT0781	317.208	678.021	NCGC00380535-01	0.931918	19	18	0.896815	C20H28O3	VNOMXNULTAUIDL-UHFFFAOYSA-N	Unknown	[M+H]+	2	60	50
FT0801	321.242	749.539	6-Oxocativic acid	0.735521	17	15	0.376507	C20H32O3	JJGYRVZPUJUFTR-DRWSLCSESA-N	Unknown	[M+H]+	2	50	0
FT0817	326.085	581.151	Midazolam	0.92943	169	150	0.904425	C18H13ClFN3	DDLIGBOFAVUZHB-UHFFFAOYSA-N	50.0 eV	[M+H]+	2	60	20
FT0881	342.171	714.673	Naltrexone	0.972791	2	2	2.95578	C20H23NO4	DQCKKXVULJGBQN-UHFFFAOYSA-N	10.0 eV	[M+H]+	2	100	100
FT1048	375.214	496.813	6a_Methylprednisolone	0.910053	18	14	2.38651	C22H30O5	VHRSUDSXCMQTMA-UHFFFAOYSA-N	10.0 eV	[M+H]+	2	50	50
FT1129	393.206	251.881	Paramethasone	0.887112	81	15	6.94397	C22H29FO5	MKPDWECBUAZOHP-AFYJWTTESA-N	10.0 eV	[M+H]+	2	50	50
FT1203	412.206	299.92	Acetophenazine	0.874669	1	1	9.78144	C23H29N3O2S	FVHDZPDLOWZOOV-UHFFFAOYSA-N	10.0 eV	[M+H]+	2	100	100
FT1284	431.315	737.157	Hecogenin	0.884078	36	15	7.49687	C27H42O4	QOLRLLFJMZLYQJ-LOBDNJQFSA-N	Unknown	[M+H]+	2	60	100
FT1448	467.186	192.149	DTXSID60904939	0.930757	62	2	5.23276	C21H32O10	RRUQYJBEEQBWGK-UHFFFAOYSA-N	Unknown	[M+Na]+	2	60	100
FT1454	468.308	876.15	Buprenorphine	0.931684	1	1	4.08794	C29H41NO4	RMRJXGBAOAMLHD-UHFFFAOYSA-N	20.0 eV	[M+H]+	2	100	100
FT1507	480.211	227.884	Nicardipine	0.900416	6	1	0.0438972	C26H29N3O6	ZBBHBTPTTSWHBA-UHFFFAOYSA-N	10.0 eV	[M+H]+	2	100	60
FT2349	655.316	849.893	Tetrahydrogambogic acid	0.92701	32	3	9.87763	C38H48O8	CXFIQFGADOTDPF-XKZIYDEJSA-N	Unknown	[M+Na]+	2	100	100

## Sheet: S8 method2_RPLC_neg
peak_name	mz	rt (s)	name	cosine_score	n_ms2_peaks	n_matched_peaks	ppm_diff	formula	inchikey	collision_energy	adduct	confidence_level	Frequency in serum (%)	Frequency in plasma (%)
FT0018	111.009	38.516	3-Furoic acid	0.981561	5	5	3.04048	C5H4O3	IHCCAYCGZOLTEU-UHFFFAOYSA-N	10.0 eV	[M-H]-	2	100	100
FT0061	130.087	74.654	Norleucine	0.987279	2	2	3.55797	C6H13NO2	LRQKBLKVPFOOQJ-UHFFFAOYSA-N	10.0 eV	[M-H]-	2	100	100
FT0127	157.123	447.237	Perlargonic acid	0.993679	1	1	4.62675	C9H18O2	FBUKVWPVBMHYJY-UHFFFAOYSA-N	10.0 eV	[M-H]-	2	100	100
FT0154	165.092	350.001	(S)-(-)-Perillic acid	0.879169	7	3	4.23915	C10H14O2	CDSMSBUVCWHORP-MRVPVSSYSA-N	Unknown	[M-H]-	2	100	100
FT0236	187.134	405.522	10-Hydroxydecanoic acid	0.907784	7	4	1.6112	C10H20O3	YJCJVMMDTBEITC-UHFFFAOYSA-N	20.0 eV	[M-H]-	2	100	100
FT0390	223.134	375.029	FA 13:3+1O	0.864512	14	8	0.858321	C13H20O3	XHDHWGKEDVWKAN-UHFFFAOYSA-N	Unknown	[M-H]-	2	100	100
FT0434	230.997	190.062	Vanillin-4-sulfate	0.975382	6	5	2.69761	C8H8O6S	OUIKMDRGUNIXSP-UHFFFAOYSA-N	10.0 eV	[M-H]-	2	80	80
FT0452	237.149	441.784	DTXSID101350007	0.810253	18	3	3.26469	C14H22O3	LQZXAHKUYJVAAR-UHFFFAOYSA-N	Unknown	[M-H]-	2	60	100
FT0504	244.908	361.103	Chlorothalonil-4-hydroxy	0.992132	11	11	1.98099	C8HCl3N2O	MDQKYGOECVSPIW-UHFFFAOYSA-N	20.0 eV	[M-H]-	2	100	100
FT0601	265.148	697.582	Lauryl sulfate	0.995873	6	6	1.34898	C12H26O4S	MOTZDAYCYVMXPC-UHFFFAOYSA-N	Unknown	[M-H]-	1	100	100
FT0754	293.179	794.977	Tetradecylsulfate	0.982115	6	6	2.07917	C14H30O4S	URLJMZWTXZTZRR-UHFFFAOYSA-N	Unknown	[M-H]-	2	100	100
FT0838	309.101	258.156	Picrotin	0.924912	31	7	7.79837	C15H18O7	RYEFFICCPKWYML-UHFFFAOYSA-N	Unknown	[M-H]-	2	50	75
FT1314	398.937	455.708	Perfluorohexane sulfonic acid (PFHxS)	0.989845	1	1	2.33383	C6HF13O3S	QZHDEAJFRJCDMF-UHFFFAOYSA-N	40.0 eV	[M-H]-	1	100	100
FT1371	409.223	363.966	Forskolin	0.92724	10	10	1.33323	C22H34O7	OHCQJHSOBUTRHG-KGGHGJDLSA-N	10.0 eV	[M-H]-	2	80	80
FT1446	423.202	213.771	Benazepril	0.904812	42	8	4.37956	C24H28N2O5	XPCFTKFZXHTYIP-PMACEKPBSA-N	35.0 eV	[M-H]-	2	0	50
FT1798	498.93	591.982	Perfluorooctanesulfonic acid (PFOS)	0.969897	10	10	2.73984	C8HF17O3S	YFSUTJLHUFNCNZ-UHFFFAOYSA-N	Unknown	[M-H]-	1	100	100
FT2367	629.117	219.29	6-O-p-Coumaroyl-1,2-di-O-galloyl-b-D-glucopyranose	0.866526	6	1	6.20401	C29H26O16	QDSDUIWGMCGLHI-VTULTLKESA-N	Unknown	[M-H]-	2	100	80
